# Supplementary material for: Single Cell Gene Expression Analysis in a 3D Microtissue Liver Model Reveals Cell Type-Specific Responses to Pro-Fibrotic TGF-β1 Stimulation
Source: Int J Mol Sci. 2021 Apr 22;22(9):4372. doi: 10.3390/ijms22094372 (PMC8122664; doi:10.3390/ijms22094372)
Supplement: Supplementary file 1 [file ijms-22-04372-s001.zip]

Archive with 2 entries (2 files):
- Copy of ijms-1140670_Edited.xlsx
- Figure S1.pdf
