# Supplementary material for: Single Cell Gene Expression Analysis in a 3D Microtissue Liver Model Reveals Cell Type-Specific Responses to Pro-Fibrotic TGF-β1 Stimulation
Source: Int J Mol Sci. 2021 Apr 22;22(9):4372. doi: 10.3390/ijms22094372 (PMC8122664; doi:10.3390/ijms22094372)
Supplement: Supplementary file 1 [file ijms-22-04372-s001.zip › Copy of ijms-1140670_Edited.xlsx]

## Sheet: Supplementary Data Explained
Sheet Number		Sheet Name	Information
2	Treated v.s Untreated	Dif. Exp genes global analysis	Differentially expressed genes in TGF-b1 treated MTs (global analysis).
3		Dif. Exp genes THP-1	Differentially expressed genes in TGF-b1 treated MTs in the THP-1 Cluster (Supervised clustering).
4		gProfiler Results_THP-1	Corresponding gProfiler results using significant genes from Dif. Exp genes THP-1
5		Dif. Exp genes HepaRG	Differentially expressed genes in TGF-b1 treated MTs in the HepaRG Cluster (Supervised clustering).
6		gProfiler Results_HepaRG	Corresponding gProfiler results using significant genes from Dif. Exp genes HepaRG
7		Dif. Exp genes hTERT-HSC	Differentially expressed genes in TGF-b1 treated MTs in the hTERT-HSC Cluster (Supervised clustering).
8		gProfiler Results_hTERT-HSC	Corresponding gProfiler results using significant genes from Dif. Exp genes hTERT-HSC
9	HepaRG Clusters	Cluster 1	Differentially expressed genes in control MTs (cluster 1) by comparing the HepaRG clusters (Unsupervised clustering).
10		Cluster 1_Gprofiler	Corresponding gProfiler results using significant genes from Cluster 1
11		Cluster 2	Differentially expressed genes in control MTs (Cluster 2) by comparing the HepaRG clusters (Unsupervised clustering).
12		Cluster 2_Gprofiler	Corresponding gProfiler results using significant genes from Cluster 2
13		Cluster 3	Differentially expressed genes in control MTs (Cluster 3) by comparing the HepaRG clusters (Unsupervised clustering).
14		Cluster 3_Gprofiler	Corresponding gProfiler results using significant genes from Cluster 3
15		Cluster 4	Differentially expressed genes in control MTs (Cluster 4) by comparing the HepaRG clusters (Unsupervised clustering).
16		Cluster 4_Gprofiler	Corresponding gProfiler results using significant genes from Cluster 4
17		Cluster 6	Differentially expressed genes in control MTs (Cluster 6) by comparing the HepaRG clusters (Unsupervised clustering).
18		Cluster 6_Gprofiler	Corresponding gProfiler results using significant genes from Cluster 6
19		Cluster 8	Differentially expressed genes in control MTs (Cluster 8) by comparing the HepaRG clusters (Unsupervised clustering).
20		Cluster 8_Gprofiler	Corresponding gProfiler results using significant genes from Cluster 8
21		Cluster 10	Differentially expressed genes in control MTs (Cluster 10) by comparing the HepaRG clusters (Unsupervised clustering).
22		Cluster 10_Gprofiler	Corresponding gProfiler results using significant genes from Cluster 10
23	hTERT-HSC Clusters	Cluster 7	Differentially expressed genes in control MTs (Cluster 7) by comparing the hTERT-HSC clusters (Unsupervised clustering).
24		Cluster 7_Gprofiler	Corresponding gProfiler results using significant genes from Cluster 7
25		Cluster 11	Differentially expressed genes in control MTs (Cluster 11) by comparing the hTERT-HSC clusters (Unsupervised clustering).
26		Cluster 11_Gprofiler	Corresponding gProfiler results using significant genes from Cluster 11
27	THP-1 Clusters	Cluster 5	Differentially expressed genes in control MTs (Cluster 5) by comparing the THP-1 clusters (Unsupervised clustering).
28		Cluster 5_Gprofiler	Corresponding gProfiler results using significant genes from Cluster 5
29		Cluster 9	Differentially expressed genes in control MTs (Cluster 9) by comparing the THP-1 clusters (Unsupervised clustering).
30		Cluster 9_Gprofiler	Corresponding gProfiler results using significant genes from Cluster 9

## Sheet: Dif. exp. genes global analysis
Upregulated
FeatureID	FeatureName	control Average	control Log2 Fold Change	control P-Value	treatment Average	treatment Log2 Fold Change	treatment P-Value
ENSG00000133110	POSTN	0.135683	-3.50994	6.04368e-74	1.54619	3.50994	6.04368e-74
ENSG00000149591	TAGLN	0.246486	-2.38403	3.31695e-35	1.28684	2.38403	3.31695e-35
ENSG00000140416	TPM1	0.581104	-1.85957	3.94876e-24	2.10895	1.85957	3.94876e-24
ENSG00000120708	TGFBI	0.572271	-1.56123	3.53372e-17	1.6889	1.56123	3.53372e-17
ENSG00000137673	MMP7	0.495327	-1.49501	1.4195e-15	1.39625	1.49501	1.4195e-15
ENSG00000170421	KRT8	1.08144	-1.24205	4.14652e-11	2.55803	1.24205	4.14652e-11
ENSG00000106211	HSPB1	0.930689	-1.11379	4.99982e-09	2.01419	1.11379	4.99982e-09
ENSG00000182718	ANXA2	1.78797	-1.0401	5.90674e-08	3.67676	1.0401	5.90674e-08
ENSG00000177697	CD151	0.548177	-1.02029	1.23287e-07	1.11193	1.02029	1.23287e-07
ENSG00000113140	SPARC	0.570259	-0.964522	9.75862e-07	1.11286	0.964522	9.75862e-07
ENSG00000115414	FN1	7.58105	-0.954203	1.02136e-06	14.6883	0.954203	1.02136e-06
ENSG00000122786	CALD1	1.3501	-0.847141	2.41599e-05	2.42878	0.847141	2.41599e-05
ENSG00000108821	COL1A1	1.56013	-0.84699	3.30548e-05	2.8063	0.84699	3.30548e-05
ENSG00000196754	S100A2	1.41183	-0.804512	8.05179e-05	2.46588	0.804512	8.05179e-05
ENSG00000163191	S100A11	1.4428	-0.739504	0.000363859	2.40892	0.739504	0.000363859
ENSG00000158710	TAGLN2	1.00135	-0.721255	0.000550519	1.65087	0.721255	0.000550519
ENSG00000167460	TPM4	0.816941	-0.699052	0.000942196	1.32628	0.699052	0.000942196
ENSG00000166741	NNMT	3.46803	-0.69334	0.00102072	5.60788	0.69334	0.00102072
ENSG00000142227	EMP3	0.655496	-0.680474	0.00143424	1.05057	0.680474	0.00143424
ENSG00000196136	SERPINA3	1.01063	-0.673152	0.00182604	1.61152	0.673152	0.00182604
ENSG00000205542	TMSB4X	3.72099	-0.632565	0.00365204	5.76872	0.632565	0.00365204
ENSG00000111057	KRT18	1.14204	-0.628609	0.00407735	1.7657	0.628609	0.00407735
ENSG00000106366	SERPINE1	1.41026	-0.60437	0.00661387	2.14406	0.60437	0.00661387
ENSG00000196230	TUBB	0.8561	-0.600222	0.00687128	1.29783	0.600222	0.00687128
ENSG00000164692	COL1A2	1.5196	-0.602195	0.0072714	2.3068	0.602195	0.0072714
ENSG00000090013	BLVRB	1.29068	-0.594292	0.00752614	1.9486	0.594292	0.00752614
ENSG00000102265	TIMP1	4.46378	-0.593457	0.0075832	6.73521	0.593457	0.0075832
ENSG00000092841	MYL6	2.97191	-0.591274	0.00781614	4.47742	0.591274	0.00781614
ENSG00000163931	TKT	1.25554	-0.589801	0.00819214	1.88966	0.589801	0.00819214
ENSG00000110651	CD81	0.74515	-0.5852	0.00917121	1.11793	0.5852	0.00917121
ENSG00000170889	RPS9	4.89139	-0.57424	0.0102915	7.28275	0.57424	0.0102915
ENSG00000054148	PHPT1	1.31963	-0.574453	0.0103838	1.9651	0.574453	0.0103838
ENSG00000160789	LMNA	0.994384	-0.57385	0.0106018	1.48015	0.57385	0.0106018
ENSG00000085063	CD59	0.92853	-0.551157	0.0158564	1.36056	0.551157	0.0158564
ENSG00000142669	SH3BGRL3	1.49526	-0.546649	0.0169876	2.18412	0.546649	0.0169876
ENSG00000140545	MFGE8	0.887997	-0.541997	0.0185669	1.29293	0.541997	0.0185669
ENSG00000142534	RPS11	3.47701	-0.536703	0.0195825	5.04393	0.536703	0.0195825
ENSG00000172757	CFL1	2.1405	-0.528873	0.0222217	3.08832	0.528873	0.0222217
ENSG00000125868	DSTN	0.870674	-0.528973	0.0226082	1.25632	0.528973	0.0226082
ENSG00000243678	NME2	3.06942	-0.520593	0.0251299	4.40322	0.520593	0.0251299
ENSG00000008517	IL32	1.64777	-0.513375	0.0286878	2.35202	0.513375	0.0286878
ENSG00000105640	RPL18A	5.5857	-0.511278	0.028812	7.96136	0.511278	0.028812
ENSG00000083845	RPS5	5.4377	-0.50997	0.0294194	7.74339	0.50997	0.0294194
ENSG00000100300	TSPO	1.19199	-0.506792	0.0314637	1.69371	0.506792	0.0314637
ENSG00000163453	IGFBP7	1.42891	-0.505069	0.0331182	2.02791	0.505069	0.0331182
ENSG00000171345	KRT19	1.11142	-0.499288	0.0374927	1.57103	0.499288	0.0374927
ENSG00000067225	PKM	2.47875	-0.488435	0.0404916	3.47749	0.488435	0.0404916
ENSG00000117984	CTSD	2.35901	-0.4824	0.0442944	3.2957	0.4824	0.0442944
ENSG00000101439	CST3	3.55788	-0.475928	0.0485708	4.94834	0.475928	0.0485708
ENSG00000147403	RPL10	12.5274	-0.4682	0.0539469	17.3301	0.4682	0.0539469
ENSG00000063177	RPL18	5.67698	-0.464507	0.0565454	7.83334	0.464507	0.0565454
ENSG00000100097	LGALS1	3.8659	-0.461735	0.0596786	5.3241	0.461735	0.0596786
ENSG00000180879	SSR4	1.31089	-0.457769	0.062669	1.80042	0.457769	0.062669
ENSG00000142541	RPL13A	5.14514	-0.454977	0.0641461	7.05274	0.454977	0.0641461
ENSG00000197747	S100A10	3.17845	-0.452418	0.0672164	4.34918	0.452418	0.0672164
ENSG00000104529	EEF1D	1.64478	-0.446006	0.0732236	2.24063	0.446006	0.0732236
ENSG00000042753	AP2S1	1.01382	-0.439279	0.0805173	1.37468	0.439279	0.0805173
ENSG00000107223	EDF1	1.04233	-0.43177	0.0882289	1.406	0.43177	0.0882289
ENSG00000108107	RPL28	5.70107	-0.430398	0.0885741	7.68278	0.430398	0.0885741
ENSG00000198034	RPS4X	8.48288	-0.413101	0.10918	11.2953	0.413101	0.10918
ENSG00000115310	RTN4	0.892364	-0.411562	0.112675	1.18697	0.411562	0.112675
ENSG00000142089	IFITM3	0.84447	-0.404923	0.122883	1.11811	0.404923	0.122883
ENSG00000143153	ATP1B1	0.820229	-0.402141	0.127989	1.08392	0.402141	0.127989
ENSG00000167526	RPL13	12.9168	-0.397521	0.131759	17.0145	0.397521	0.131759
ENSG00000143774	GUK1	1.67098	-0.39715	0.133537	2.20053	0.39715	0.133537
ENSG00000136238	RAC1	1.26433	-0.39254	0.140676	1.65969	0.39254	0.140676
ENSG00000126432	PRDX5	1.23552	-0.388419	0.146764	1.61726	0.388419	0.146764
ENSG00000174886	NDUFA11	0.770176	-0.389036	0.146825	1.00857	0.389036	0.146825
ENSG00000088986	DYNLL1	1.79435	-0.383356	0.154257	2.3405	0.383356	0.154257
ENSG00000123349	PFDN5	1.20009	-0.380387	0.160046	1.56216	0.380387	0.160046
ENSG00000105193	RPS16	4.05973	-0.372471	0.17215	5.25559	0.372471	0.17215
ENSG00000162244	RPL29	6.34445	-0.368614	0.178786	8.19137	0.368614	0.178786
ENSG00000169567	HINT1	2.2063	-0.364441	0.187342	2.84036	0.364441	0.187342
ENSG00000136810	TXN	1.61263	-0.359035	0.200125	2.06832	0.359035	0.200125
ENSG00000140988	RPS2	14.5693	-0.356328	0.203591	18.651	0.356328	0.203591
ENSG00000229314	ORM1	12.8145	-0.350347	0.218725	16.3367	0.350347	0.218725
ENSG00000105372	RPS19	10.0594	-0.336718	0.246696	12.7038	0.336718	0.246696
ENSG00000089157	RPLP0	5.44217	-0.335219	0.250408	6.86566	0.335219	0.250408
ENSG00000174748	RPL15	6.1696	-0.324706	0.273977	7.72685	0.324706	0.273977
ENSG00000198755	RPL10A	4.48984	-0.323154	0.278439	5.61706	0.323154	0.278439
ENSG00000164111	ANXA5	1.18802	-0.317263	0.291982	1.48024	0.317263	0.291982
ENSG00000228278	ORM2	2.65432	-0.315077	0.299445	3.30219	0.315077	0.299445
ENSG00000100316	RPL3	8.60438	-0.311064	0.304117	10.6748	0.311064	0.304117
ENSG00000075624	ACTB	10.3692	-0.309282	0.309396	12.8484	0.309282	0.309396
ENSG00000118816	CCNI	1.06465	-0.304849	0.323851	1.31517	0.304849	0.323851
ENSG00000147604	RPL7	5.03311	-0.300642	0.331945	6.19923	0.300642	0.331945
ENSG00000240972	MIF	4.77342	-0.299436	0.334258	5.87446	0.299436	0.334258
ENSG00000116288	PARK7	1.27551	-0.293311	0.35337	1.56309	0.293311	0.35337
ENSG00000135404	CD63	3.90967	-0.291683	0.356685	4.78569	0.291683	0.356685
ENSG00000164713	BRI3	1.17688	-0.281923	0.38628	1.43088	0.281923	0.38628
ENSG00000204525	HLA-C	1.98823	-0.279649	0.39312	2.41351	0.279649	0.39312
ENSG00000170296	GABARAP	0.995708	-0.278988	0.395879	1.20815	0.278988	0.395879
ENSG00000185624	P4HB	1.95559	-0.276401	0.402165	2.36856	0.276401	0.402165
ENSG00000175756	AURKAIP1	0.980889	-0.275487	0.406938	1.18728	0.275487	0.406938
ENSG00000161970	RPL26	4.75615	-0.273665	0.410139	5.74958	0.273665	0.410139
ENSG00000168028	RPSA	3.81702	-0.271903	0.415035	4.60866	0.271903	0.415035
ENSG00000197958	RPL12	7.14436	-0.267535	0.428484	8.59999	0.267535	0.428484
ENSG00000148180	GSN	1.20539	-0.26797	0.429757	1.45143	0.26797	0.429757
ENSG00000119655	NPC2	1.05322	-0.263122	0.436728	1.26395	0.263122	0.436728
ENSG00000265681	RPL17	5.36037	-0.261954	0.437082	6.42761	0.261954	0.437082
ENSG00000161960	EIF4A1	1.96286	-0.258071	0.450255	2.34734	0.258071	0.450255
ENSG00000162704	ARPC5	0.871361	-0.254776	0.463103	1.03967	0.254776	0.463103
ENSG00000008988	RPS20	2.57949	-0.253791	0.464093	3.07562	0.253791	0.464093
ENSG00000130066	SAT1	0.963861	-0.253457	0.467715	1.14899	0.253457	0.467715
ENSG00000198931	APRT	1.41821	-0.251927	0.470741	1.68881	0.251927	0.470741
ENSG00000167468	GPX4	1.99789	-0.251695	0.470741	2.37871	0.251695	0.470741
ENSG00000168542	COL3A1	1.03016	-0.253848	0.472159	1.22835	0.253848	0.472159
ENSG00000152082	MZT2B	1.21246	-0.250874	0.474353	1.44274	0.250874	0.474353
ENSG00000101182	PSMA7	1.94755	-0.25029	0.474353	2.31651	0.25029	0.474353
ENSG00000143947	RPS27A	6.51487	-0.248551	0.476539	7.73973	0.248551	0.476539
ENSG00000221983	UBA52	3.38662	-0.247878	0.479724	4.02146	0.247878	0.479724
ENSG00000159884	CCDC107	0.943251	-0.247839	0.481004	1.12005	0.247839	0.481004
ENSG00000111669	TPI1	1.81059	-0.245134	0.487382	2.14592	0.245134	0.487382
ENSG00000118271	TTR	2.2722	-0.247799	0.489475	2.698	0.247799	0.489475
ENSG00000108298	RPL19	7.56274	-0.243337	0.490741	8.9522	0.243337	0.490741
ENSG00000062582	MRPS24	0.998604	-0.24198	0.497831	1.18097	0.24198	0.497831
ENSG00000008018	PSMB1	1.1254	-0.241536	0.499505	1.33052	0.241536	0.499505
ENSG00000167658	EEF2	2.1692	-0.238464	0.50911	2.55909	0.238464	0.50911
ENSG00000163466	ARPC2	1.41414	-0.233823	0.527075	1.66296	0.233823	0.527075
ENSG00000118680	MYL12B	1.28258	-0.23205	0.532601	1.5064	0.23205	0.532601
ENSG00000255302	EID1	0.912581	-0.227883	0.545867	1.06875	0.227883	0.545867
ENSG00000164587	RPS14	9.11119	-0.22476	0.553536	10.6471	0.22476	0.553536
ENSG00000254772	EEF1G	3.01009	-0.221414	0.565413	3.50939	0.221414	0.565413
ENSG00000108518	PFN1	1.62235	-0.217308	0.581774	1.88609	0.217308	0.581774
ENSG00000010256	UQCRC1	0.863412	-0.217164	0.583846	1.00368	0.217164	0.583846
ENSG00000011465	DCN	1.74424	-0.215476	0.593887	2.02522	0.215476	0.593887
ENSG00000067082	KLF6	1.00184	-0.212963	0.597312	1.16121	0.212963	0.597312
ENSG00000106538	RARRES2	2.08917	-0.212419	0.598018	2.42057	0.212419	0.598018
ENSG00000111341	MGP	1.12457	-0.216153	0.598973	1.30634	0.216153	0.598973
ENSG00000087460	GNAS	2.15703	-0.209399	0.604248	2.49398	0.209399	0.604248
ENSG00000150991	UBC	3.74513	-0.208499	0.60782	4.32744	0.208499	0.60782
ENSG00000140990	NDUFB10	0.939276	-0.208682	0.608787	1.08547	0.208682	0.608787
ENSG00000152952	PLOD2	1.21697	-0.208563	0.610073	1.40626	0.208563	0.610073
ENSG00000197249	SERPINA1	13.6698	-0.207342	0.614878	15.7826	0.207342	0.614878
ENSG00000140264	SERF2	4.34812	-0.206087	0.616619	5.01579	0.206087	0.616619
ENSG00000161016	RPL8	8.11401	-0.204749	0.621218	9.35125	0.204749	0.621218
ENSG00000149273	RPS3	7.27778	-0.196436	0.632801	8.33932	0.196436	0.632801
ENSG00000084234	APLP2	1.1311	-0.195918	0.636441	1.29562	0.195918	0.636441
ENSG00000167996	FTH1	33.6203	-0.193971	0.640796	38.4584	0.193971	0.640796
ENSG00000166794	PPIB	2.18069	-0.193156	0.644423	2.49309	0.193156	0.644423
ENSG00000163682	RPL9	4.31225	-0.189424	0.654403	4.91728	0.189424	0.654403
ENSG00000099624	ATP5F1D	1.67888	-0.188399	0.654403	1.91308	0.188399	0.654403
ENSG00000166913	YWHAB	1.01205	-0.18993	0.654403	1.15446	0.18993	0.654403
ENSG00000115268	RPS15	5.8978	-0.186307	0.657807	6.71077	0.186307	0.657807
ENSG00000117450	PRDX1	2.05732	-0.183658	0.665972	2.33662	0.183658	0.665972
ENSG00000150093	ITGB1	1.53927	-0.182917	0.670844	1.74735	0.182917	0.670844
ENSG00000187109	NAP1L1	1.07682	-0.180838	0.67683	1.22063	0.180838	0.67683
ENSG00000173812	EIF1	4.27839	-0.17869	0.683624	4.84251	0.17869	0.683624
ENSG00000147649	MTDH	1.45276	-0.178209	0.686434	1.64377	0.178209	0.686434
ENSG00000166441	RPL27A	3.0095	-0.177877	0.686434	3.4044	0.177877	0.686434
ENSG00000173457	PPP1R14B	1.39888	-0.176196	0.692385	1.5806	0.176196	0.692385
ENSG00000198668	CALM1	1.76201	-0.176168	0.692385	1.99086	0.176168	0.692385
ENSG00000125534	PPDPF	0.896143	-0.176554	0.692385	1.01281	0.176554	0.692385
ENSG00000112306	RPS12	9.19034	-0.175337	0.693725	10.378	0.175337	0.693725
ENSG00000125691	RPL23	2.31867	-0.168674	0.715251	2.60625	0.168674	0.715251
ENSG00000114942	EEF1B2	3.13409	-0.164986	0.729373	3.5138	0.164986	0.729373
ENSG00000026025	VIM	2.53474	-0.166388	0.730124	2.84459	0.166388	0.730124
ENSG00000123131	PRDX4	1.05518	-0.165167	0.730366	1.18318	0.165167	0.730366
ENSG00000110700	RPS13	4.34307	-0.159408	0.749813	4.85045	0.159408	0.749813
ENSG00000105379	ETFB	1.4823	-0.159161	0.752034	1.6552	0.159161	0.752034
ENSG00000114391	RPL24	3.47249	-0.158427	0.753722	3.87553	0.158427	0.753722
ENSG00000112096	SOD2	3.07177	-0.158854	0.753722	3.42932	0.158854	0.753722
ENSG00000178982	EIF3K	1.64061	-0.153589	0.768614	1.8249	0.153589	0.768614
ENSG00000186010	NDUFA13	1.18414	-0.151881	0.772404	1.31561	0.151881	0.772404
ENSG00000123416	TUBA1B	1.56798	-0.142647	0.801197	1.73094	0.142647	0.801197
ENSG00000167815	PRDX2	1.85505	-0.137425	0.819371	2.04044	0.137425	0.819371
ENSG00000231500	RPS18	10.7899	-0.135579	0.825554	11.853	0.135579	0.825554
ENSG00000169230	PRELID1	1.05224	-0.135513	0.827681	1.15587	0.135513	0.827681
ENSG00000132475	H3F3B	1.80966	-0.125185	0.832023	1.9737	0.125185	0.832023
ENSG00000184009	ACTG1	6.40853	-0.132418	0.832023	7.02456	0.132418	0.832023
ENSG00000101608	MYL12A	1.60257	-0.132766	0.832023	1.75705	0.132766	0.832023
ENSG00000131143	COX4I1	3.38181	-0.117697	0.833056	3.66926	0.117697	0.833056
ENSG00000105974	CAV1	2.29782	-0.114812	0.840816	2.48815	0.114812	0.840816
ENSG00000130203	APOE	10.9255	-0.113659	0.840816	11.821	0.113659	0.840816
ENSG00000142676	RPL11	6.84664	-0.10713	0.851447	7.37438	0.10713	0.851447
ENSG00000234741	GAS5	1.01077	-0.105953	0.856138	1.0878	0.105953	0.856138
ENSG00000139644	TMBIM6	1.26344	-0.1052	0.857427	1.35902	0.1052	0.857427
ENSG00000130303	BST2	0.964892	-0.105483	0.857427	1.03809	0.105483	0.857427
ENSG00000110321	EIF4G2	0.966462	-0.102218	0.86781	1.03743	0.102218	0.86781
ENSG00000124107	SLPI	0.976718	-0.101516	0.870321	1.04792	0.101516	0.870321
ENSG00000161011	SQSTM1	1.10317	-0.100463	0.872448	1.18274	0.100463	0.872448
ENSG00000172270	BSG	1.13856	-0.0956138	0.886826	1.21657	0.0956138	0.886826
ENSG00000146278	PNRC1	1.06716	-0.0952458	0.888404	1.13999	0.0952458	0.888404
ENSG00000170315	UBB	1.49045	-0.0925165	0.895327	1.58916	0.0925165	0.895327
ENSG00000110245	APOC3	5.65455	-0.09327	0.896493	6.03217	0.09327	0.896493
ENSG00000163041	H3F3A	2.39758	-0.0904918	0.902418	2.55278	0.0904918	0.902418
ENSG00000148303	RPL7A	8.73054	-0.0873743	0.910931	9.2756	0.0873743	0.910931
ENSG00000134333	LDHA	5.16722	-0.084803	0.910931	5.48004	0.084803	0.910931
ENSG00000185088	RPS27L	1.41183	-0.083698	0.914989	1.49616	0.083698	0.914989
ENSG00000145425	RPS3A	7.9005	-0.0834308	0.915227	8.37082	0.0834308	0.915227
ENSG00000133639	BTG1	1.6407	-0.0753279	0.93258	1.72864	0.0753279	0.93258
ENSG00000143545	RAB13	1.24587	-0.07037	0.948498	1.30815	0.07037	0.948498
ENSG00000168653	NDUFS5	1.30113	-0.0690583	0.949213	1.36493	0.0690583	0.949213
ENSG00000130429	ARPC1B	1.06961	-0.0677827	0.953665	1.12106	0.0677827	0.953665
ENSG00000034510	TMSB10	9.52437	-0.0582682	0.97609	9.91688	0.0582682	0.97609
ENSG00000188229	TUBB4B	0.986728	-0.0579145	0.978671	1.02715	0.0579145	0.978671
ENSG00000131016	AKAP12	1.13571	-0.0572413	0.980852	1.18168	0.0572413	0.980852
ENSG00000166136	NDUFB8	0.965775	-0.0555349	0.983073	1.00368	0.0555349	0.983073
ENSG00000137818	RPLP1	10.0902	-0.0534059	0.987753	10.4706	0.0534059	0.987753
ENSG00000257017	HP	9.36568	-0.053422	0.988171	9.71894	0.053422	0.988171
ENSG00000167397	VKORC1	1.34883	-0.051262	0.993109	1.39761	0.051262	0.993109
ENSG00000111640	GAPDH	14.104	-0.0506452	0.994515	14.6079	0.0506452	0.994515
ENSG00000074800	ENO1	5.45454	-0.00153574	1	5.46032	0.00153574	1
ENSG00000179862	CITED4	1.22924	-0.0336631	1	1.25826	0.0336631	1
ENSG00000171863	RPS7	5.78302	-0.0272152	1	5.89312	0.0272152	1
ENSG00000143870	PDIA6	1.48991	-0.0314313	1	1.52272	0.0314313	1
ENSG00000155368	DBI	2.02057	-0.0135953	1	2.03969	0.0135953	1
ENSG00000204628	RACK1	5.43236	-0.0265071	1	5.53307	0.0265071	1
ENSG00000124767	GLO1	1.3687	-0.0182728	1	1.38615	0.0182728	1
ENSG00000189043	NDUFA4	2.60084	-0.00458879	1	2.60911	0.00458879	1
ENSG00000090266	NDUFB2	1.21162	-0.0370853	1	1.24317	0.0370853	1
ENSG00000156482	RPL30	6.36579	-0.0422147	1	6.55479	0.0422147	1
ENSG00000136156	ITM2B	1.12084	-0.0440126	1	1.15556	0.0440126	1
ENSG00000080824	HSP90AA1	3.68212	-0.047478	1	3.8053	0.047478	1
ENSG00000140319	SRP14	1.87345	-0.0138133	1	1.89147	0.0138133	1
ENSG00000198848	CES1	3.52833	-0.00886162	1	3.55006	0.00886162	1
ENSG00000169100	SLC25A6	1.60513	-0.0467745	1	1.65802	0.0467745	1
ENSG00000198712	MT-CO2	63.929	-0.0427994	1	65.8537	0.0427994	1
ENSG00000198938	MT-CO3	56.6362	-0.0227522	1	57.5362	0.0227522	1
Downregulated
FeatureID	FeatureName	control Average	control Log2 Fold Change	control P-Value	treatment Average	treatment Log2 Fold Change	treatment P-Value
ENSG00000124614	RPS10	2.03004	1.62276	2.73557e-19	0.659149	-1.62276	2.73557e-19
ENSG00000100448	CTSG	1.24852	1.33336	1.47555e-12	0.495443	-1.33336	1.47555e-12
ENSG00000198840	MT-ND3	24.5925	1.31246	8.22827e-13	9.9017	-1.31246	8.22827e-13
ENSG00000243955	GSTA1	4.50383	1.2587	1.01196e-11	1.88221	-1.2587	1.01196e-11
ENSG00000213741	RPS29	3.35649	1.23488	2.26342e-11	1.42607	-1.23488	2.26342e-11
ENSG00000197061	HIST1H4C	1.00533	1.20205	1.60021e-10	0.436948	-1.20205	1.60021e-10
ENSG00000169020	ATP5ME	1.13605	1.17942	2.46786e-10	0.501574	-1.17942	2.46786e-10
ENSG00000269028	MTRNR2L12	1.12192	1.12207	2.55672e-09	0.515426	-1.12207	2.55672e-09
ENSG00000172809	RPL38	2.27564	1.08984	6.59225e-09	1.0691	-1.08984	6.59225e-09
ENSG00000156234	CXCL13	2.38919	1.025	9.67283e-08	1.17405	-1.025	9.67283e-08
ENSG00000177954	RPS27	7.71246	1.00601	1.1647e-07	3.84015	-1.00601	1.1647e-07
ENSG00000122862	SRGN	3.25878	0.978078	3.86274e-07	1.65431	-0.978078	3.86274e-07
ENSG00000163631	ALB	67.8978	0.97403	3.92984e-07	34.5654	-0.97403	3.92984e-07
ENSG00000173915	ATP5MD	1.67697	0.951984	7.70107e-07	0.866837	-0.951984	7.70107e-07
ENSG00000250722	SELENOP	3.23543	0.913192	2.61282e-06	1.71801	-0.913192	2.61282e-06
ENSG00000171858	RPS21	3.88356	0.871932	8.90595e-06	2.12201	-0.871932	8.90595e-06
ENSG00000091583	APOH	2.40087	0.859746	1.56292e-05	1.32297	-0.859746	1.56292e-05
ENSG00000145592	RPL37	7.32406	0.821357	3.64157e-05	4.14472	-0.821357	3.64157e-05
ENSG00000197756	RPL37A	6.558	0.791938	7.87647e-05	3.78766	-0.791938	7.87647e-05
ENSG00000091513	TF	5.61176	0.771083	0.000162475	3.28833	-0.771083	0.000162475
ENSG00000187193	MT1X	4.44945	0.769249	0.00016112	2.61057	-0.769249	0.00016112
ENSG00000127184	COX7C	3.17193	0.753222	0.00021817	1.88181	-0.753222	0.00021817
ENSG00000232112	TMA7	1.21525	0.716381	0.00054645	0.739613	-0.716381	0.00054645
ENSG00000164405	UQCRQ	1.5883	0.706388	0.000674584	0.973372	-0.706388	0.000674584
ENSG00000251562	MALAT1	68.5646	0.671148	0.0014393	43.0588	-0.671148	0.0014393
ENSG00000138207	RBP4	8.57347	0.663525	0.00186491	5.41268	-0.663525	0.00186491
ENSG00000233927	RPS28	6.14399	0.659131	0.00187143	3.89071	-0.659131	0.00187143
ENSG00000124172	ATP5F1E	2.75472	0.650434	0.00227631	1.75498	-0.650434	0.00227631
ENSG00000164919	COX6C	1.83066	0.64313	0.00265988	1.17219	-0.64313	0.00265988
ENSG00000171557	FGG	1.66671	0.634941	0.00343443	1.07329	-0.634941	0.00343443
ENSG00000173432	SAA1	5.84568	0.631525	0.0034806	3.77332	-0.631525	0.0034806
ENSG00000156467	UQCRB	2.28275	0.630741	0.00341002	1.47428	-0.630741	0.00341002
ENSG00000127540	UQCR11	1.41596	0.630727	0.00346278	0.91448	-0.630727	0.00346278
ENSG00000198918	RPL39	4.64505	0.595345	0.00665502	3.07447	-0.595345	0.00665502
ENSG00000084070	SMAP2	2.11974	0.59137	0.00803776	1.40688	-0.59137	0.00803776
ENSG00000241468	ATP5MF	1.21751	0.579968	0.00908928	0.814474	-0.579968	0.00908928
ENSG00000241343	RPL36A	2.83574	0.577958	0.00915601	1.89967	-0.577958	0.00915601
ENSG00000166347	CYB5A	1.39314	0.577944	0.00958548	0.933272	-0.577944	0.00958548
ENSG00000229117	RPL41	10.1453	0.572339	0.00987542	6.82291	-0.572339	0.00987542
ENSG00000198763	MT-ND2	7.93672	0.57034	0.0104507	5.34501	-0.57034	0.0104507
ENSG00000112695	COX7A2	2.07567	0.569183	0.0106017	1.39898	-0.569183	0.0106017
ENSG00000198786	MT-ND5	5.12306	0.565954	0.0115577	3.46064	-0.565954	0.0115577
ENSG00000197728	RPS26	1.91604	0.544658	0.0164528	1.31353	-0.544658	0.0164528
ENSG00000176171	BNIP3	2.96823	0.53582	0.0191359	2.04737	-0.53582	0.0191359
ENSG00000132432	SEC61G	1.07682	0.534703	0.0195825	0.743318	-0.534703	0.0195825
ENSG00000065978	YBX1	11.4794	0.532778	0.0200235	7.93476	-0.532778	0.0200235
ENSG00000177700	POLR2L	1.057	0.50183	0.0326404	0.74645	-0.50183	0.0326404
ENSG00000120885	CLU	1.00964	0.497101	0.0359147	0.71535	-0.497101	0.0359147
ENSG00000173221	GLRX	1.59202	0.490334	0.0396604	1.13328	-0.490334	0.0396604
ENSG00000187514	PTMA	8.89223	0.489059	0.038406	6.33559	-0.489059	0.038406

## Sheet: Dif. exp. genes THP-1
FeatureID	FeatureName	THP-1_Treated Average	THP-1_Treated Log2 Fold Change	THP-1_Treated P-Value	THP-1_Untreated Average	THP-1_Untreated Log2 Fold Change	THP-1_Untreated P-Value
ENSG00000132965	ALOX5AP	1.32279	2.27897	2.05412e-18	0.272184	-2.27897	2.05412e-18
ENSG00000140416	TPM1	1.0774	1.80712	1.50623e-12	0.307545	-1.80712	1.50623e-12
ENSG00000170421	KRT8	1.31253	1.53619	1.88492e-09	0.452245	-1.53619	1.88492e-09
ENSG00000095970	TREM2	1.10184	1.51667	1.94592e-10	0.38478	-1.51667	1.94592e-10
ENSG00000120708	TGFBI	1.08326	1.47483	8.3e-09	0.389433	-1.47483	8.3e-09
ENSG00000115414	FN1	7.58187	1.42263	3.64041e-08	2.82792	-1.42263	3.64041e-08
ENSG00000196754	S100A2	1.25827	1.34632	7.77627e-07	0.494584	-1.34632	7.77627e-07
ENSG00000108821	COL1A1	1.5545	1.29288	6.50834e-05	0.634166	-1.29288	6.50834e-05
ENSG00000122786	CALD1	1.12335	1.27514	1.54035e-06	0.463876	-1.27514	1.54035e-06
ENSG00000008517	IL32	1.43523	1.2627	1.43172e-06	0.597875	-1.2627	1.43172e-06
ENSG00000161638	ITGA5	1.073	1.23674	5.03549e-07	0.455036	-1.23674	5.03549e-07
ENSG00000109321	AREG	1.55108	1.2175	7.75252e-06	0.666735	-1.2175	7.75252e-06
ENSG00000042493	CAPG	1.76519	1.20683	7.95745e-07	0.764442	-1.20683	7.95745e-07
ENSG00000182718	ANXA2	2.29363	1.20347	1.9495e-06	0.995683	-1.20347	1.9495e-06
ENSG00000164692	COL1A2	1.24165	1.13213	0.000634765	0.566236	-1.13213	0.000634765
ENSG00000118271	TTR	2.08685	1.12916	0.0012211	0.953808	-1.12916	0.0012211
ENSG00000102265	TIMP1	5.16066	1.03029	6.23705e-05	2.52643	-1.03029	6.23705e-05
ENSG00000110245	APOC3	4.51344	1.02633	0.001598	2.21563	-1.02633	0.001598
ENSG00000163191	S100A11	5.4305	0.968511	0.000137689	2.77488	-0.968511	0.000137689
ENSG00000110651	CD81	5.52827	0.959129	0.000154656	2.84328	-0.959129	0.000154656
ENSG00000030582	GRN	1.00554	0.932342	0.000567321	0.526688	-0.932342	0.000567321
ENSG00000175482	POLD4	1.18739	0.932125	0.000434395	0.622069	-0.932125	0.000434395
ENSG00000228278	ORM2	1.79159	0.918299	0.00411227	0.94776	-0.918299	0.00411227
ENSG00000197249	SERPINA1	9.86963	0.908764	0.00231328	5.25665	-0.908764	0.00231328
ENSG00000229314	ORM1	8.66123	0.903485	0.00378454	4.62992	-0.903485	0.00378454
ENSG00000162511	LAPTM5	3.0963	0.835416	0.0023101	1.735	-0.835416	0.0023101
ENSG00000106538	RARRES2	1.40541	0.829776	0.0072634	0.790498	-0.829776	0.0072634
ENSG00000166741	NNMT	3.28059	0.777447	0.00894576	1.91366	-0.777447	0.00894576
ENSG00000130066	SAT1	1.25582	0.748645	0.0132512	0.747227	-0.748645	0.0132512
ENSG00000117984	CTSD	3.4859	0.741733	0.0127598	2.08442	-0.741733	0.0127598
ENSG00000118137	APOA1	2.76975	0.735485	0.201609	1.66335	-0.735485	0.201609
ENSG00000130208	APOC1	2.00326	0.732453	0.0339694	1.20552	-0.732453	0.0339694
ENSG00000090013	BLVRB	1.32035	0.729592	0.0195476	0.796081	-0.729592	0.0195476
ENSG00000177697	CD151	1.19961	0.719885	0.0180017	0.728151	-0.719885	0.0180017
ENSG00000101439	CST3	4.44793	0.702524	0.0210335	2.73301	-0.702524	0.0210335
ENSG00000103485	QPRT	1.73489	0.6893	0.0238602	1.07571	-0.6893	0.0238602
ENSG00000257017	HP	6.15496	0.669792	0.136657	3.86874	-0.669792	0.136657
ENSG00000234906	APOC2	3.96741	0.643292	0.0468549	2.53992	-0.643292	0.0468549
ENSG00000214253	FIS1	1.41665	0.642588	0.0477298	0.907281	-0.642588	0.0477298
ENSG00000205542	TMSB4X	12.8227	0.635324	0.0477298	8.25486	-0.635324	0.0477298

## Sheet: gProfiler Results_THP-1
source	term_name	term_id	adjusted_p_value	negative_log10_of_adjusted_p_value	term_size	query_size	intersection_size	effective_domain_size	intersections
GO:MF	lipase inhibitor activity	GO:0055102	7.79602e-08	7.10813	17	39	5	18694	ANXA2,APOC3,APOA1,APOC1,APOC2
GO:MF	protease binding	GO:0002020	5.76758e-06	5.23901	139	39	7	18694	FN1,COL1A1,ANXA2,COL1A2,TIMP1,SERPINA1,CST3
GO:MF	enzyme inhibitor activity	GO:0004857	0.000457677	3.33944	386	39	8	18694	ANXA2,TIMP1,APOC3,SERPINA1,APOA1,APOC1,CST3,APOC2
GO:MF	cell adhesion molecule binding	GO:0050839	0.000613134	3.21244	548	39	9	18694	TGFBI,FN1,CALD1,ITGA5,CAPG,ANXA2,S100A11,CD81,CD151
GO:MF	identical protein binding	GO:0042802	0.000677638	3.169	2080	39	16	18694	ALOX5AP,TPM1,TGFBI,FN1,S100A2,COL1A1,ANXA2,COL1A2,TTR,S100A11,SERPINA1,SAT1,APOA1,CST3,QPRT,FIS1
GO:MF	protein-containing complex binding	GO:0044877	0.00299671	2.52335	1282	39	12	18694	ALOX5AP,TPM1,KRT8,TREM2,TGFBI,FN1,ITGA5,CAPG,TTR,CD81,APOA1,CD151
GO:MF	high-density lipoprotein particle receptor binding	GO:0070653	0.00538397	2.2689	3	39	2	18694	APOC3,APOA1
GO:MF	integrin binding	GO:0005178	0.0057079	2.24352	148	39	5	18694	TGFBI,FN1,ITGA5,CD81,CD151
GO:MF	signaling receptor binding	GO:0005102	0.00885444	2.05284	1681	39	13	18694	TGFBI,FN1,IL32,ITGA5,AREG,TTR,TIMP1,APOC3,CD81,GRN,RARRES2,APOA1,CD151
GO:MF	lipid binding	GO:0008289	0.0105364	1.97731	779	39	9	18694	ALOX5AP,TREM2,CAPG,ANXA2,APOC3,CD81,APOA1,APOC1,APOC2
GO:MF	enzyme binding	GO:0019899	0.0267012	1.57347	1866	39	13	18694	ALOX5AP,TREM2,FN1,COL1A1,ANXA2,COL1A2,TIMP1,SERPINA1,LAPTM5,APOA1,CST3,APOC2,TMSB4X
GO:MF	phosphatidylcholine-sterol O-acyltransferase activator activity	GO:0060228	0.0268134	1.57165	6	39	2	18694	APOA1,APOC1
GO:MF	peptidase regulator activity	GO:0061134	0.0422234	1.37445	225	39	5	18694	FN1,ANXA2,TIMP1,SERPINA1,CST3
GO:BP	Regulated exocytosis (GO:0045055)	GO:0045055	1.02816e-07	6.98794	799	40	15	18092	FN1,ANXA2,TTR,TIMP1,S100A11,GRN,ORM2,SERPINA1,ORM1,RARRES2,CTSD,APOA1,CST3,HP,TMSB4X
GO:BP	vesicle-mediated transport	GO:0016192	1.36891e-07	6.86362	2193	40	22	18092	TREM2,FN1,AREG,ANXA2,TTR,TIMP1,APOC3,S100A11,CD81,GRN,ORM2,SERPINA1,ORM1,RARRES2,CTSD,APOA1,APOC1,CD151,CST3,HP,APOC2,TMSB4X
GO:BP	platelet degranulation	GO:0002576	5.18257e-07	6.28545	127	40	8	18092	FN1,TIMP1,ORM2,SERPINA1,ORM1,RARRES2,APOA1,TMSB4X
GO:BP	exocytosis	GO:0006887	7.47915e-07	6.12615	921	40	15	18092	FN1,ANXA2,TTR,TIMP1,S100A11,GRN,ORM2,SERPINA1,ORM1,RARRES2,CTSD,APOA1,CST3,HP,TMSB4X
GO:BP	Cell activation (GO:0001775)	GO:0001775	1.15097e-06	5.93894	1510	40	18	18092	TREM2,FN1,COL1A1,ANXA2,COL1A2,TTR,TIMP1,S100A11,CD81,GRN,ORM2,SERPINA1,ORM1,LAPTM5,CTSD,CD151,CST3,HP
GO:BP	phospholipid efflux	GO:0033700	1.72563e-05	4.76305	12	40	4	18092	APOC3,APOA1,APOC1,APOC2
GO:BP	Inflammatory response (GO:0006954)	GO:0006954	1.72982e-05	4.762	808	40	13	18092	ALOX5AP,TREM2,FN1,TIMP1,CD81,GRN,ORM2,SERPINA1,ORM1,RARRES2,APOA1,HP,TMSB4X
GO:BP	Secretion by cell (GO:0032940)	GO:0032940	2.65243e-05	4.57636	1396	40	16	18092	TREM2,FN1,ANXA2,TTR,TIMP1,S100A11,GRN,ORM2,SERPINA1,ORM1,RARRES2,CTSD,APOA1,CST3,HP,TMSB4X
GO:BP	export from cell	GO:0140352	4.54317e-05	4.34264	1450	40	16	18092	TREM2,FN1,ANXA2,TTR,TIMP1,S100A11,GRN,ORM2,SERPINA1,ORM1,RARRES2,CTSD,APOA1,CST3,HP,TMSB4X
GO:BP	negative regulation of very-low-density lipoprotein particle clearance	GO:0010916	6.89423e-05	4.16151	4	40	3	18092	APOC3,APOC1,APOC2
GO:BP	secretion	GO:0046903	0.000104107	3.98252	1538	40	16	18092	TREM2,FN1,ANXA2,TTR,TIMP1,S100A11,GRN,ORM2,SERPINA1,ORM1,RARRES2,CTSD,APOA1,CST3,HP,TMSB4X
GO:BP	high-density lipoprotein particle remodeling	GO:0034375	0.000105661	3.97609	18	40	4	18092	APOC3,APOA1,APOC1,APOC2
GO:BP	neutrophil degranulation	GO:0043312	0.000121705	3.91469	484	40	10	18092	ANXA2,TTR,S100A11,GRN,ORM2,SERPINA1,ORM1,CTSD,CST3,HP
GO:BP	Neutrophil activation involved in immune response (GO:0002283)	GO:0002283	0.000128942	3.88961	487	40	10	18092	ANXA2,TTR,S100A11,GRN,ORM2,SERPINA1,ORM1,CTSD,CST3,HP
GO:BP	acute-phase response	GO:0006953	0.000138463	3.85867	50	40	5	18092	FN1,ORM2,SERPINA1,ORM1,HP
GO:BP	neutrophil mediated immunity	GO:0002446	0.000158837	3.79905	498	40	10	18092	ANXA2,TTR,S100A11,GRN,ORM2,SERPINA1,ORM1,CTSD,CST3,HP
GO:BP	neutrophil activation	GO:0042119	0.000164886	3.78282	500	40	10	18092	ANXA2,TTR,S100A11,GRN,ORM2,SERPINA1,ORM1,CTSD,CST3,HP
GO:BP	regulation of very-low-density lipoprotein particle clearance	GO:0010915	0.000172091	3.76424	5	40	3	18092	APOC3,APOC1,APOC2
GO:BP	granulocyte activation	GO:0036230	0.000187687	3.72657	507	40	10	18092	ANXA2,TTR,S100A11,GRN,ORM2,SERPINA1,ORM1,CTSD,CST3,HP
GO:BP	myeloid leukocyte activation	GO:0002274	0.00025898	3.58673	673	40	11	18092	TREM2,ANXA2,TTR,S100A11,GRN,ORM2,SERPINA1,ORM1,CTSD,CST3,HP
GO:BP	response to wounding	GO:0009611	0.000296002	3.5287	682	40	11	18092	TPM1,FN1,COL1A1,ITGA5,COL1A2,TIMP1,GRN,SERPINA1,APOA1,CD151,CST3
GO:BP	leukocyte degranulation	GO:0043299	0.000331266	3.47982	539	40	10	18092	ANXA2,TTR,S100A11,GRN,ORM2,SERPINA1,ORM1,CTSD,CST3,HP
GO:BP	regulation of very-low-density lipoprotein particle remodeling	GO:0010901	0.000343655	3.46388	6	40	3	18092	APOC3,APOA1,APOC2
GO:BP	regulation of lipid catabolic process	GO:0050994	0.0003512	3.45445	60	40	5	18092	APOC3,RARRES2,APOA1,APOC1,APOC2
GO:BP	acute inflammatory response	GO:0002526	0.000355551	3.4491	117	40	6	18092	ALOX5AP,FN1,ORM2,SERPINA1,ORM1,HP
GO:BP	regulation of lipoprotein lipase activity	GO:0051004	0.000363422	3.43959	24	40	4	18092	APOC3,APOA1,APOC1,APOC2
GO:BP	myeloid cell activation involved in immune response	GO:0002275	0.000392639	3.40601	549	40	10	18092	ANXA2,TTR,S100A11,GRN,ORM2,SERPINA1,ORM1,CTSD,CST3,HP
GO:BP	myeloid leukocyte mediated immunity	GO:0002444	0.000441355	3.35521	556	40	10	18092	ANXA2,TTR,S100A11,GRN,ORM2,SERPINA1,ORM1,CTSD,CST3,HP
GO:BP	leukocyte activation involved in immune response	GO:0002366	0.000502573	3.2988	719	40	11	18092	ANXA2,TTR,S100A11,CD81,GRN,ORM2,SERPINA1,ORM1,CTSD,CST3,HP
GO:BP	cell activation involved in immune response	GO:0002263	0.0005312	3.27474	723	40	11	18092	ANXA2,TTR,S100A11,CD81,GRN,ORM2,SERPINA1,ORM1,CTSD,CST3,HP
GO:BP	plasma lipoprotein particle clearance	GO:0034381	0.000822506	3.08486	71	40	5	18092	ANXA2,APOC3,APOA1,APOC1,APOC2
GO:BP	regulation of cholesterol transport	GO:0032374	0.000822506	3.08486	71	40	5	18092	ANXA2,APOC3,APOA1,APOC1,APOC2
GO:BP	regulation of sterol transport	GO:0032371	0.000882462	3.0543	72	40	5	18092	ANXA2,APOC3,APOA1,APOC1,APOC2
GO:BP	leukocyte activation	GO:0045321	0.000944868	3.02463	1346	40	14	18092	TREM2,ANXA2,TTR,S100A11,CD81,GRN,ORM2,SERPINA1,ORM1,LAPTM5,CTSD,CD151,CST3,HP
GO:BP	Immune response (GO:0006955)	GO:0006955	0.00100788	2.99659	2326	40	18	18092	TREM2,COL1A1,IL32,ANXA2,COL1A2,TTR,S100A11,CD81,GRN,ORM2,SERPINA1,ORM1,LAPTM5,RARRES2,CTSD,APOA1,CST3,HP
GO:BP	plasma lipoprotein particle assembly	GO:0034377	0.00106421	2.97297	31	40	4	18092	APOC3,APOA1,APOC1,APOC2
GO:BP	response to stress	GO:0006950	0.0011289	2.94735	4199	40	24	18092	ALOX5AP,TPM1,KRT8,TREM2,FN1,COL1A1,IL32,ITGA5,AREG,COL1A2,TIMP1,CD81,GRN,POLD4,ORM2,SERPINA1,ORM1,LAPTM5,RARRES2,APOA1,CD151,CST3,HP,TMSB4X
GO:BP	Defense response (GO:0006952)	GO:0006952	0.00115347	2.93799	1831	40	16	18092	ALOX5AP,TREM2,FN1,IL32,TIMP1,CD81,GRN,ORM2,SERPINA1,ORM1,LAPTM5,RARRES2,APOA1,CST3,HP,TMSB4X
GO:BP	plasma lipoprotein particle remodeling	GO:0034369	0.0013796	2.86025	33	40	4	18092	APOC3,APOA1,APOC1,APOC2
GO:BP	protein-lipid complex remodeling	GO:0034368	0.0013796	2.86025	33	40	4	18092	APOC3,APOA1,APOC1,APOC2
GO:BP	chylomicron remodeling	GO:0034371	0.00143672	2.84263	9	40	3	18092	APOC3,APOA1,APOC2
GO:BP	triglyceride-rich lipoprotein particle clearance	GO:0071830	0.00143672	2.84263	9	40	3	18092	APOC3,APOC1,APOC2
GO:BP	chylomicron remnant clearance	GO:0034382	0.00143672	2.84263	9	40	3	18092	APOC3,APOC1,APOC2
GO:BP	regulation of molecular function	GO:0065009	0.00156408	2.80574	2969	40	20	18092	ALOX5AP,TPM1,TREM2,FN1,IL32,AREG,ANXA2,TIMP1,APOC3,CD81,GRN,SERPINA1,CTSD,APOA1,APOC1,CST3,HP,APOC2,FIS1,TMSB4X
GO:BP	protein-lipid complex assembly	GO:0065005	0.00175968	2.75457	35	40	4	18092	APOC3,APOA1,APOC1,APOC2
GO:BP	protein-containing complex remodeling	GO:0034367	0.00175968	2.75457	35	40	4	18092	APOC3,APOA1,APOC1,APOC2
GO:BP	regulation of catalytic activity	GO:0050790	0.00191609	2.71758	2428	40	18	18092	ALOX5AP,TPM1,FN1,AREG,ANXA2,TIMP1,APOC3,CD81,GRN,SERPINA1,CTSD,APOA1,APOC1,CST3,HP,APOC2,FIS1,TMSB4X
GO:BP	regulation of lipoprotein particle clearance	GO:0010984	0.00197649	2.70411	36	40	4	18092	ANXA2,APOC3,APOC1,APOC2
GO:BP	immune system process	GO:0002376	0.00199622	2.69979	3322	40	21	18092	TREM2,FN1,COL1A1,IL32,ITGA5,ANXA2,COL1A2,TTR,S100A11,CD81,GRN,ORM2,SERPINA1,ORM1,LAPTM5,RARRES2,CTSD,APOA1,CD151,CST3,HP
GO:BP	very-low-density lipoprotein particle clearance	GO:0034447	0.00204931	2.68839	10	40	3	18092	APOC3,APOC1,APOC2
GO:BP	regulation of cell migration	GO:0030334	0.00205399	2.6874	1016	40	12	18092	TPM1,TREM2,FN1,COL1A1,ITGA5,TIMP1,S100A11,CD81,GRN,RARRES2,CD151,TMSB4X
GO:BP	cell migration	GO:0016477	0.00234766	2.62936	1684	40	15	18092	TPM1,TREM2,FN1,S100A2,COL1A1,ITGA5,COL1A2,TIMP1,S100A11,CD81,GRN,RARRES2,APOA1,CD151,TMSB4X
GO:BP	regulation of catabolic process	GO:0009894	0.00276214	2.55875	1045	40	12	18092	TREM2,ANXA2,TIMP1,APOC3,CD81,LAPTM5,RARRES2,APOA1,APOC1,CST3,HP,APOC2
GO:BP	chylomicron assembly	GO:0034378	0.00281348	2.55076	11	40	3	18092	APOC3,APOA1,APOC2
GO:BP	regulation of lipid transport	GO:0032368	0.0028849	2.53987	167	40	6	18092	ANXA2,APOC3,APOA1,APOC1,APOC2,FIS1
GO:BP	negative regulation of cellular catabolic process	GO:0031330	0.00298794	2.52463	267	40	7	18092	TREM2,ANXA2,TIMP1,APOC3,APOC1,CST3,HP
GO:BP	regulation of cellular catabolic process	GO:0031329	0.00352534	2.4528	876	40	11	18092	TREM2,ANXA2,TIMP1,APOC3,CD81,LAPTM5,APOA1,APOC1,CST3,HP,APOC2
GO:BP	extracellular matrix organization	GO:0030198	0.00372893	2.42842	399	40	8	18092	TGFBI,FN1,COL1A1,ITGA5,COL1A2,TTR,TIMP1,CST3
GO:BP	very-low-density lipoprotein particle remodeling	GO:0034372	0.00374555	2.42648	12	40	3	18092	APOC3,APOA1,APOC2
GO:BP	regulation of cell motility	GO:2000145	0.00375196	2.42574	1076	40	12	18092	TPM1,TREM2,FN1,COL1A1,ITGA5,TIMP1,S100A11,CD81,GRN,RARRES2,CD151,TMSB4X
GO:BP	extracellular structure organization	GO:0043062	0.00379898	2.42033	400	40	8	18092	TGFBI,FN1,COL1A1,ITGA5,COL1A2,TTR,TIMP1,CST3
GO:BP	establishment of localization in cell	GO:0051649	0.00394903	2.40351	2840	40	19	18092	FN1,AREG,ANXA2,TTR,TIMP1,S100A11,CD81,GRN,ORM2,SERPINA1,ORM1,LAPTM5,RARRES2,CTSD,APOA1,CST3,HP,FIS1,TMSB4X
GO:BP	leukocyte mediated immunity	GO:0002443	0.00415765	2.38115	891	40	11	18092	ANXA2,TTR,S100A11,CD81,GRN,ORM2,SERPINA1,ORM1,CTSD,CST3,HP
GO:BP	regulation of hydrolase activity	GO:0051336	0.00495288	2.30514	1318	40	13	18092	TPM1,FN1,ANXA2,TIMP1,APOC3,GRN,SERPINA1,CTSD,APOA1,APOC1,CST3,APOC2,FIS1
GO:BP	regulation of multicellular organismal process	GO:0051239	0.00527603	2.27769	2894	40	19	18092	TPM1,TREM2,FN1,COL1A1,IL32,ITGA5,ANXA2,TIMP1,APOC3,CD81,GRN,ORM2,ORM1,LAPTM5,APOA1,APOC1,CST3,APOC2,TMSB4X
GO:BP	regulation of localization	GO:0032879	0.0055333	2.25702	2903	40	19	18092	TPM1,TREM2,FN1,COL1A1,ITGA5,ANXA2,TIMP1,APOC3,S100A11,CD81,GRN,RARRES2,CTSD,APOA1,APOC1,CD151,APOC2,FIS1,TMSB4X
GO:BP	regulation of locomotion	GO:0040012	0.00559112	2.2525	1118	40	12	18092	TPM1,TREM2,FN1,COL1A1,ITGA5,TIMP1,S100A11,CD81,GRN,RARRES2,CD151,TMSB4X
GO:BP	triglyceride-rich lipoprotein particle remodeling	GO:0034370	0.0061782	2.20914	14	40	3	18092	APOC3,APOA1,APOC2
GO:BP	regulation of triglyceride catabolic process	GO:0010896	0.0061782	2.20914	14	40	3	18092	APOC3,APOA1,APOC2
GO:BP	positive regulation of cell migration	GO:0030335	0.00633623	2.19817	578	40	9	18092	TREM2,FN1,COL1A1,ITGA5,S100A11,GRN,RARRES2,CD151,TMSB4X
GO:BP	retinoid metabolic process	GO:0001523	0.00633675	2.19813	107	40	5	18092	TTR,APOC3,RARRES2,APOA1,APOC2
GO:BP	cellular localization	GO:0051641	0.00648616	2.18801	3562	40	21	18092	TREM2,FN1,COL1A1,AREG,ANXA2,TTR,TIMP1,S100A11,CD81,GRN,ORM2,SERPINA1,ORM1,LAPTM5,RARRES2,CTSD,APOA1,CST3,HP,FIS1,TMSB4X
GO:BP	regulation of plasma lipoprotein particle levels	GO:0097006	0.00663364	2.17825	108	40	5	18092	ANXA2,APOC3,APOA1,APOC1,APOC2
GO:BP	cholesterol transport	GO:0030301	0.00663364	2.17825	108	40	5	18092	ANXA2,APOC3,APOA1,APOC1,APOC2
GO:BP	regulation of proteolysis	GO:0030162	0.00698447	2.15587	754	40	10	18092	TREM2,FN1,ANXA2,TIMP1,GRN,SERPINA1,LAPTM5,CTSD,CST3,FIS1
GO:BP	positive regulation of molecular function	GO:0044093	0.00735007	2.13371	1844	40	15	18092	ALOX5AP,TPM1,TREM2,FN1,IL32,AREG,ANXA2,CD81,GRN,CTSD,APOA1,APOC1,APOC2,FIS1,TMSB4X
GO:BP	regulation of cellular component movement	GO:0051270	0.00790278	2.10222	1156	40	12	18092	TPM1,TREM2,FN1,COL1A1,ITGA5,TIMP1,S100A11,CD81,GRN,RARRES2,CD151,TMSB4X
GO:BP	localization of cell	GO:0051674	0.00796761	2.09867	1856	40	15	18092	TPM1,TREM2,FN1,S100A2,COL1A1,ITGA5,COL1A2,TIMP1,S100A11,CD81,GRN,RARRES2,APOA1,CD151,TMSB4X
GO:BP	cell motility	GO:0048870	0.00796761	2.09867	1856	40	15	18092	TPM1,TREM2,FN1,S100A2,COL1A1,ITGA5,COL1A2,TIMP1,S100A11,CD81,GRN,RARRES2,APOA1,CD151,TMSB4X
GO:BP	regulation of lipid localization	GO:1905952	0.00819245	2.08659	200	40	6	18092	ANXA2,APOC3,APOA1,APOC1,APOC2,FIS1
GO:BP	negative regulation of autophagic cell death	GO:1904093	0.00821765	2.08525	2	40	2	18092	TREM2,LAPTM5
GO:BP	diterpenoid metabolic process	GO:0016101	0.0082861	2.08165	113	40	5	18092	TTR,APOC3,RARRES2,APOA1,APOC2
GO:BP	positive regulation of cell motility	GO:2000147	0.00858623	2.0662	600	40	9	18092	TREM2,FN1,COL1A1,ITGA5,S100A11,GRN,RARRES2,CD151,TMSB4X
GO:BP	plasma lipoprotein particle organization	GO:0071827	0.00885536	2.05279	52	40	4	18092	APOC3,APOA1,APOC1,APOC2
GO:BP	positive regulation of cellular component movement	GO:0051272	0.0102153	1.99075	613	40	9	18092	TREM2,FN1,COL1A1,ITGA5,S100A11,GRN,RARRES2,CD151,TMSB4X
GO:BP	positive regulation of locomotion	GO:0040017	0.0104881	1.9793	615	40	9	18092	TREM2,FN1,COL1A1,ITGA5,S100A11,GRN,RARRES2,CD151,TMSB4X
GO:BP	high-density lipoprotein particle clearance	GO:0034384	0.0114887	1.93973	17	40	3	18092	APOC3,APOA1,APOC2
GO:BP	negative regulation of catabolic process	GO:0009895	0.0116078	1.93525	328	40	7	18092	TREM2,ANXA2,TIMP1,APOC3,APOC1,CST3,HP
GO:BP	regulation of fatty acid biosynthetic process	GO:0042304	0.0119377	1.92308	56	40	4	18092	APOC3,APOA1,APOC1,APOC2
GO:BP	protein-lipid complex subunit organization	GO:0071825	0.0119377	1.92308	56	40	4	18092	APOC3,APOA1,APOC1,APOC2
GO:BP	negative regulation of lipid transport	GO:0032369	0.0119377	1.92308	56	40	4	18092	APOC3,APOC1,APOC2,FIS1
GO:BP	sterol transport	GO:0015918	0.0120603	1.91864	122	40	5	18092	ANXA2,APOC3,APOA1,APOC1,APOC2
GO:BP	regulation of peptidase activity	GO:0052547	0.0122841	1.91066	469	40	8	18092	FN1,ANXA2,TIMP1,GRN,SERPINA1,CTSD,CST3,FIS1
GO:BP	regulation of endocytosis	GO:0030100	0.0124064	1.90636	215	40	6	18092	TREM2,ANXA2,APOC3,APOC1,CD151,APOC2
GO:BP	terpenoid metabolic process	GO:0006721	0.0125511	1.90132	123	40	5	18092	TTR,APOC3,RARRES2,APOA1,APOC2
GO:BP	receptor-mediated endocytosis	GO:0006898	0.0128136	1.89233	333	40	7	18092	ANXA2,APOC3,CD81,APOA1,APOC1,HP,APOC2
GO:BP	negative regulation of lipase activity	GO:0060192	0.0137653	1.86121	18	40	3	18092	APOC3,APOA1,APOC1
GO:BP	transport	GO:0006810	0.0196033	1.70767	5259	40	25	18092	TREM2,FN1,COL1A1,AREG,ANXA2,TTR,TIMP1,APOC3,S100A11,CD81,GRN,ORM2,SERPINA1,ORM1,LAPTM5,RARRES2,CTSD,APOA1,APOC1,CD151,CST3,HP,APOC2,FIS1,TMSB4X
GO:BP	cholesterol efflux	GO:0033344	0.0203898	1.69059	64	40	4	18092	APOC3,APOA1,APOC1,APOC2
GO:BP	localization	GO:0051179	0.0205773	1.68661	6935	40	29	18092	TPM1,TREM2,FN1,S100A2,COL1A1,ITGA5,AREG,ANXA2,COL1A2,TTR,TIMP1,APOC3,S100A11,CD81,GRN,ORM2,SERPINA1,ORM1,LAPTM5,RARRES2,CTSD,APOA1,APOC1,CD151,CST3,HP,APOC2,FIS1,TMSB4X
GO:BP	negative regulation of lipoprotein particle clearance	GO:0010985	0.0258197	1.58805	22	40	3	18092	APOC3,APOC1,APOC2
GO:BP	reverse cholesterol transport	GO:0043691	0.0258197	1.58805	22	40	3	18092	APOC3,APOA1,APOC2
GO:BP	isoprenoid metabolic process	GO:0006720	0.0261139	1.58313	143	40	5	18092	TTR,APOC3,RARRES2,APOA1,APOC2
GO:BP	locomotion	GO:0040011	0.0278117	1.55577	2055	40	15	18092	TPM1,TREM2,FN1,S100A2,COL1A1,ITGA5,COL1A2,TIMP1,S100A11,CD81,GRN,RARRES2,APOA1,CD151,TMSB4X
GO:BP	immune effector process	GO:0002252	0.0282964	1.54827	1310	40	12	18092	ANXA2,TTR,S100A11,CD81,GRN,ORM2,SERPINA1,ORM1,CTSD,APOA1,CST3,HP
GO:BP	endocytosis	GO:0006897	0.0299575	1.52349	701	40	9	18092	TREM2,ANXA2,APOC3,CD81,APOA1,APOC1,CD151,HP,APOC2
GO:BP	establishment of localization	GO:0051234	0.0323556	1.49005	5398	40	25	18092	TREM2,FN1,COL1A1,AREG,ANXA2,TTR,TIMP1,APOC3,S100A11,CD81,GRN,ORM2,SERPINA1,ORM1,LAPTM5,RARRES2,CTSD,APOA1,APOC1,CD151,CST3,HP,APOC2,FIS1,TMSB4X
GO:BP	glycerolipid catabolic process	GO:0046503	0.0363418	1.43959	74	40	4	18092	APOC3,APOA1,APOC1,APOC2
GO:BP	negative regulation of lipid localization	GO:1905953	0.0363418	1.43959	74	40	4	18092	APOC3,APOC1,APOC2,FIS1
GO:BP	multicellular organismal process	GO:0032501	0.0387062	1.41222	8065	40	31	18092	ALOX5AP,TPM1,KRT8,TREM2,TGFBI,FN1,S100A2,COL1A1,CALD1,IL32,ITGA5,AREG,CAPG,ANXA2,COL1A2,TIMP1,APOC3,CD81,GRN,ORM2,SERPINA1,ORM1,LAPTM5,RARRES2,NNMT,SAT1,APOA1,APOC1,CST3,APOC2,TMSB4X
GO:BP	wound healing	GO:0042060	0.0405033	1.39251	553	40	8	18092	TPM1,FN1,COL1A1,ITGA5,COL1A2,TIMP1,SERPINA1,CD151
GO:BP	cellular response to cytokine stimulus	GO:0071345	0.046201	1.33535	1148	40	11	18092	KRT8,TREM2,FN1,COL1A1,IL32,ANXA2,COL1A2,TIMP1,LAPTM5,APOA1,TMSB4X
GO:BP	negative regulation of very-low-density lipoprotein particle remodeling	GO:0010903	0.0491679	1.30832	4	40	2	18092	APOC3,APOA1
GO:CC	secretory granule lumen	GO:0034774	4.21716e-13	12.375	320	40	14	18963	FN1,ANXA2,TTR,TIMP1,S100A11,GRN,ORM2,SERPINA1,ORM1,RARRES2,CTSD,APOA1,HP,TMSB4X
GO:CC	cytoplasmic vesicle lumen	GO:0060205	5.01029e-13	12.3001	324	40	14	18963	FN1,ANXA2,TTR,TIMP1,S100A11,GRN,ORM2,SERPINA1,ORM1,RARRES2,CTSD,APOA1,HP,TMSB4X
GO:CC	vesicle lumen	GO:0031983	5.45658e-13	12.2631	326	40	14	18963	FN1,ANXA2,TTR,TIMP1,S100A11,GRN,ORM2,SERPINA1,ORM1,RARRES2,CTSD,APOA1,HP,TMSB4X
GO:CC	collagen-containing extracellular matrix	GO:0062023	7.77583e-13	12.1093	424	40	15	18963	TGFBI,FN1,COL1A1,ANXA2,COL1A2,TIMP1,APOC3,ORM2,SERPINA1,ORM1,RARRES2,CTSD,APOA1,CD151,CST3
GO:CC	extracellular matrix	GO:0031012	5.00949e-11	10.3002	564	40	15	18963	TGFBI,FN1,COL1A1,ANXA2,COL1A2,TIMP1,APOC3,ORM2,SERPINA1,ORM1,RARRES2,CTSD,APOA1,CD151,CST3
GO:CC	secretory granule	GO:0030141	1.36197e-09	8.86583	855	40	16	18963	FN1,COL1A1,ANXA2,TTR,TIMP1,S100A11,GRN,ORM2,SERPINA1,ORM1,RARRES2,CTSD,APOA1,CST3,HP,TMSB4X
GO:CC	extracellular region	GO:0005576	4.6407e-09	8.33342	4602	40	30	18963	KRT8,TREM2,TGFBI,FN1,COL1A1,IL32,AREG,CAPG,ANXA2,COL1A2,TTR,TIMP1,APOC3,S100A11,CD81,GRN,ORM2,SERPINA1,ORM1,RARRES2,CTSD,APOA1,APOC1,BLVRB,CD151,CST3,QPRT,HP,APOC2,TMSB4X
GO:CC	extracellular space	GO:0005615	6.2729e-09	8.20253	3598	40	27	18963	KRT8,TGFBI,FN1,COL1A1,IL32,AREG,CAPG,ANXA2,COL1A2,TTR,TIMP1,APOC3,S100A11,CD81,GRN,ORM2,SERPINA1,ORM1,RARRES2,CTSD,APOA1,APOC1,BLVRB,CST3,QPRT,HP,APOC2
GO:CC	vesicle	GO:0031982	1.50366e-08	7.82285	4071	40	28	18963	KRT8,TGFBI,FN1,COL1A1,ITGA5,AREG,CAPG,ANXA2,COL1A2,TTR,TIMP1,APOC3,S100A11,CD81,GRN,ORM2,SERPINA1,ORM1,LAPTM5,RARRES2,CTSD,APOA1,BLVRB,CST3,QPRT,HP,APOC2,TMSB4X
GO:CC	secretory vesicle	GO:0099503	2.145e-08	7.66857	1028	40	16	18963	FN1,COL1A1,ANXA2,TTR,TIMP1,S100A11,GRN,ORM2,SERPINA1,ORM1,RARRES2,CTSD,APOA1,CST3,HP,TMSB4X
GO:CC	cytoplasmic vesicle	GO:0031410	5.93517e-08	7.22657	2437	40	22	18963	FN1,COL1A1,ITGA5,AREG,CAPG,ANXA2,TTR,TIMP1,APOC3,S100A11,GRN,ORM2,SERPINA1,ORM1,LAPTM5,RARRES2,CTSD,APOA1,CST3,HP,APOC2,TMSB4X
GO:CC	extracellular exosome	GO:0070062	5.98048e-08	7.22326	2180	40	21	18963	KRT8,TGFBI,FN1,CAPG,ANXA2,COL1A2,TTR,TIMP1,APOC3,S100A11,CD81,GRN,ORM2,SERPINA1,ORM1,CTSD,APOA1,BLVRB,CST3,QPRT,HP
GO:CC	intracellular vesicle	GO:0097708	6.12887e-08	7.21262	2441	40	22	18963	FN1,COL1A1,ITGA5,AREG,CAPG,ANXA2,TTR,TIMP1,APOC3,S100A11,GRN,ORM2,SERPINA1,ORM1,LAPTM5,RARRES2,CTSD,APOA1,CST3,HP,APOC2,TMSB4X
GO:CC	extracellular vesicle	GO:1903561	1.23364e-07	6.90881	2266	40	21	18963	KRT8,TGFBI,FN1,CAPG,ANXA2,COL1A2,TTR,TIMP1,APOC3,S100A11,CD81,GRN,ORM2,SERPINA1,ORM1,CTSD,APOA1,BLVRB,CST3,QPRT,HP
GO:CC	extracellular organelle	GO:0043230	1.25412e-07	6.90166	2268	40	21	18963	KRT8,TGFBI,FN1,CAPG,ANXA2,COL1A2,TTR,TIMP1,APOC3,S100A11,CD81,GRN,ORM2,SERPINA1,ORM1,CTSD,APOA1,BLVRB,CST3,QPRT,HP
GO:CC	platelet alpha granule lumen	GO:0031093	1.16219e-06	5.93472	66	40	6	18963	FN1,TIMP1,ORM2,SERPINA1,ORM1,TMSB4X
GO:CC	chylomicron	GO:0042627	3.94535e-06	5.40391	14	40	4	18963	APOC3,APOA1,APOC1,APOC2
GO:CC	platelet alpha granule	GO:0031091	7.67499e-06	5.11492	90	40	6	18963	FN1,TIMP1,ORM2,SERPINA1,ORM1,TMSB4X
GO:CC	endomembrane system	GO:0012505	1.52753e-05	4.81601	4633	40	26	18963	ALOX5AP,TGFBI,FN1,COL1A1,ITGA5,AREG,ANXA2,COL1A2,TTR,TIMP1,APOC3,S100A11,GRN,ORM2,SERPINA1,ORM1,LAPTM5,RARRES2,CTSD,APOA1,APOC1,CST3,HP,APOC2,FIS1,TMSB4X
GO:CC	basement membrane	GO:0005604	1.72762e-05	4.76255	103	40	6	18963	TGFBI,FN1,ANXA2,TIMP1,CD151,CST3
GO:CC	intermediate-density lipoprotein particle	GO:0034363	2.04464e-05	4.68938	5	40	3	18963	APOC3,APOA1,APOC2
GO:CC	very-low-density lipoprotein particle	GO:0034361	2.33397e-05	4.6319	21	40	4	18963	APOC3,APOA1,APOC1,APOC2
GO:CC	triglyceride-rich plasma lipoprotein particle	GO:0034385	2.33397e-05	4.6319	21	40	4	18963	APOC3,APOA1,APOC1,APOC2
GO:CC	high-density lipoprotein particle	GO:0034364	9.15026e-05	4.03857	29	40	4	18963	APOC3,APOA1,APOC1,APOC2
GO:CC	spherical high-density lipoprotein particle	GO:0034366	0.000113998	3.9431	8	40	3	18963	APOC3,APOA1,APOC2
GO:CC	plasma lipoprotein particle	GO:0034358	0.000280516	3.55204	38	40	4	18963	APOC3,APOA1,APOC1,APOC2
GO:CC	lipoprotein particle	GO:1990777	0.000280516	3.55204	38	40	4	18963	APOC3,APOA1,APOC1,APOC2
GO:CC	protein-lipid complex	GO:0032994	0.000383102	3.41669	41	40	4	18963	APOC3,APOA1,APOC1,APOC2
GO:CC	endoplasmic reticulum lumen	GO:0005788	0.000756973	3.12092	307	40	7	18963	FN1,COL1A1,COL1A2,TIMP1,SERPINA1,APOA1,CST3
GO:CC	collagen type I trimer	GO:0005584	0.00102322	2.99003	2	40	2	18963	COL1A1,COL1A2
GO:CC	tertiary granule lumen	GO:1904724	0.00126306	2.89858	55	40	4	18963	ORM1,CTSD,CST3,HP
GO:CC	specific granule lumen	GO:0035580	0.0019151	2.71781	61	40	4	18963	ORM2,ORM1,CTSD,HP
GO:CC	blood microparticle	GO:0072562	0.00266428	2.57442	141	40	5	18963	FN1,ORM2,ORM1,APOA1,HP
GO:CC	vacuolar lumen	GO:0005775	0.0073472	2.13388	174	40	5	18963	ANXA2,TTR,GRN,ORM2,CTSD
GO:CC	azurophil granule lumen	GO:0035578	0.00937151	2.02819	91	40	4	18963	ANXA2,TTR,GRN,ORM2
GO:CC	cytoplasm	GO:0005737	0.0249089	1.60365	11888	40	36	18963	ALOX5AP,TPM1,KRT8,TGFBI,FN1,COL1A1,CALD1,IL32,ITGA5,AREG,CAPG,ANXA2,COL1A2,TTR,TIMP1,APOC3,S100A11,GRN,ORM2,SERPINA1,ORM1,LAPTM5,RARRES2,NNMT,SAT1,CTSD,APOA1,APOC1,BLVRB,CD151,CST3,QPRT,HP,APOC2,FIS1,TMSB4X
GO:CC	endoplasmic reticulum	GO:0005783	0.0309728	1.50902	1975	40	13	18963	ALOX5AP,FN1,COL1A1,ITGA5,AREG,COL1A2,TIMP1,GRN,SERPINA1,APOA1,APOC1,CST3,FIS1

## Sheet: Dif. exp. genes HepaRG
FeatureID	FeatureName	HepaRG_Untreated Average	HepaRG_Untreated Log2 Fold Change	HepaRG_Untreated P-Value	HepaRG_Treated Average	HepaRG_Treated Log2 Fold Change	HepaRG_Treated P-Value
ENSG00000196415	PRTN3	1.02889	1.71738	1.15429e-18	0.312838	-1.71738	1.15429e-18
ENSG00000124614	RPS10	1.3226	1.58181	2.84556e-16	0.441788	-1.58181	2.84556e-16
ENSG00000122862	SRGN	1.09929	1.43115	2.91931e-13	0.407614	-1.43115	2.91931e-13
ENSG00000198840	MT-ND3	27.8116	1.32224	1.42435e-11	11.1222	-1.32224	1.42435e-11
ENSG00000243955	GSTA1	6.33903	1.2627	1.61023e-10	2.64181	-1.2627	1.61023e-10
ENSG00000269028	MTRNR2L12	1.42781	1.21765	9.58762e-10	0.613895	-1.21765	9.58762e-10
ENSG00000169020	ATP5ME	1.1183	1.21268	1.07707e-09	0.482471	-1.21268	1.07707e-09
ENSG00000125356	NDUFA1	1.07097	1.18038	3.23374e-09	0.472512	-1.18038	3.23374e-09
ENSG00000213741	RPS29	2.65554	1.17702	3.16932e-09	1.17441	-1.17702	3.16932e-09
ENSG00000212907	MT-ND4L	1.07519	1.12117	3.44137e-08	0.494253	-1.12117	3.44137e-08
ENSG00000156234	CXCL13	3.3771	1.07258	1.50898e-07	1.60566	-1.07258	1.50898e-07
ENSG00000172809	RPL38	2.00433	1.06323	1.48134e-07	0.959149	-1.06323	1.48134e-07
ENSG00000163631	ALB	96.5301	0.986015	1.57209e-06	48.7348	-0.986015	1.57209e-06
ENSG00000173915	ATP5MD	1.69823	0.985811	1.59585e-06	0.857474	-0.985811	1.59585e-06
ENSG00000177954	RPS27	6.17011	0.950821	4.07879e-06	3.19198	-0.950821	4.07879e-06
ENSG00000250722	SELENOP	4.55051	0.938789	5.87732e-06	2.37382	-0.938789	5.87732e-06
ENSG00000065978	YBX1	4.62165	0.926151	8.92087e-06	2.43214	-0.926151	8.92087e-06
ENSG00000091583	APOH	3.39894	0.878329	3.56499e-05	1.84897	-0.878329	3.56499e-05
ENSG00000106258	CYP3A5	1.07184	0.846654	8.62291e-05	0.595994	-0.846654	8.62291e-05
ENSG00000171858	RPS21	3.00875	0.8213	0.000128239	1.70271	-0.8213	0.000128239
ENSG00000187193	MT1X	5.96653	0.808735	0.000189939	3.40614	-0.808735	0.000189939
ENSG00000091513	TF	8.0085	0.792728	0.000283269	4.62286	-0.792728	0.000283269
ENSG00000127184	COX7C	3.16383	0.790854	0.000263837	1.82867	-0.790854	0.000263837
ENSG00000145592	RPL37	5.65279	0.790444	0.000263992	3.2682	-0.790444	0.000263992
ENSG00000197756	RPL37A	5.94337	0.745088	0.00070675	3.54596	-0.745088	0.00070675
ENSG00000164919	COX6C	1.75029	0.723875	0.00114842	1.05972	-0.723875	0.00114842
ENSG00000251562	MALAT1	81.0601	0.713444	0.00137896	49.4351	-0.713444	0.00137896
ENSG00000164405	UQCRQ	1.64792	0.712792	0.00146351	1.00543	-0.712792	0.00146351
ENSG00000138207	RBP4	12.0817	0.685164	0.00260559	7.51398	-0.685164	0.00260559
ENSG00000127540	UQCR11	1.55166	0.678174	0.00291688	0.969694	-0.678174	0.00291688
ENSG00000156467	UQCRB	2.29899	0.675039	0.00303506	1.43986	-0.675039	0.00303506
ENSG00000124172	ATP5F1E	2.90499	0.673429	0.00311189	1.82144	-0.673429	0.00311189
ENSG00000173432	SAA1	8.17429	0.668699	0.00349598	5.14217	-0.668699	0.00349598
ENSG00000171557	FGG	2.36066	0.643712	0.00573912	1.51094	-0.643712	0.00573912
ENSG00000187134	AKR1C1	1.12776	0.641495	0.00594931	0.722926	-0.641495	0.00594931
ENSG00000165092	ALDH1A1	1.06871	0.62385	0.00829449	0.693504	-0.62385	0.00829449
ENSG00000198786	MT-ND5	5.52158	0.62285	0.00814081	3.5856	-0.62285	0.00814081
ENSG00000197728	RPS26	1.40808	0.621516	0.00820849	0.915211	-0.621516	0.00820849
ENSG00000176171	BNIP3	3.82466	0.613662	0.00925768	2.49952	-0.613662	0.00925768
ENSG00000233927	RPS28	5.83365	0.613072	0.00910565	3.81401	-0.613072	0.00910565
ENSG00000166347	CYB5A	1.87669	0.611561	0.00986498	1.22824	-0.611561	0.00986498
ENSG00000198763	MT-ND2	8.16817	0.583139	0.0155027	5.45228	-0.583139	0.0155027
ENSG00000112695	COX7A2	1.85965	0.57467	0.0174554	1.24862	-0.57467	0.0174554
ENSG00000132432	SEC61G	1.13541	0.567596	0.0198577	0.766083	-0.567596	0.0198577
ENSG00000173221	GLRX	2.13728	0.566624	0.0208582	1.44305	-0.566624	0.0208582
ENSG00000120885	CLU	1.39549	0.557845	0.0233	0.947953	-0.557845	0.0233
ENSG00000198918	RPL39	4.14146	0.545941	0.0267354	2.83663	-0.545941	0.0267354
ENSG00000241468	ATP5MF	1.15849	0.544743	0.0282196	0.794138	-0.544743	0.0282196
ENSG00000229117	RPL41	9.58572	0.539132	0.0294606	6.59668	-0.539132	0.0294606
ENSG00000187514	PTMA	5.23012	0.539099	0.0298082	3.59933	-0.539099	0.0298082

## Sheet: gProfiler Results_HepaRG
source	term_name	term_id	adjusted_p_value	negative_log10_of_adjusted_p_value	term_size	query_size	intersection_size	effective_domain_size	intersections
GO:MF	structural constituent of ribosome	GO:0003735	2.0034e-10	9.69823	170	48	11	18694	RPS10,RPS29,RPL38,RPS27,RPS21,RPL37,RPL37A,RPS26,RPS28,RPL39,RPL41
GO:MF	oxidoreductase activity	GO:0016491	1.84005e-08	7.73517	771	48	16	18694	MT-ND3,GSTA1,NDUFA1,MT-ND4L,CYP3A5,COX7C,COX6C,UQCRQ,UQCR11,AKR1C1,ALDH1A1,MT-ND5,CYB5A,MT-ND2,COX7A2,GLRX
GO:MF	oxidoreductase activity, acting on NAD(P)H, quinone or similar compound as acceptor	GO:0016655	5.34249e-06	5.27226	62	48	6	18694	MT-ND3,NDUFA1,MT-ND4L,AKR1C1,MT-ND5,MT-ND2
GO:MF	electron transfer activity	GO:0009055	5.67978e-06	5.24567	110	48	7	18694	COX7C,COX6C,UQCRQ,UQCR11,CYB5A,COX7A2,GLRX
GO:MF	proton transmembrane transporter activity	GO:0015078	1.71989e-05	4.7645	129	48	7	18694	ATP5ME,COX7C,COX6C,ATP5F1E,CYB5A,COX7A2,ATP5MF
GO:MF	NADH dehydrogenase (quinone) activity	GO:0050136	5.95494e-05	4.22512	47	48	5	18694	MT-ND3,NDUFA1,MT-ND4L,MT-ND5,MT-ND2
GO:MF	NADH dehydrogenase (ubiquinone) activity	GO:0008137	5.95494e-05	4.22512	47	48	5	18694	MT-ND3,NDUFA1,MT-ND4L,MT-ND5,MT-ND2
GO:MF	NADH dehydrogenase activity	GO:0003954	5.95494e-05	4.22512	47	48	5	18694	MT-ND3,NDUFA1,MT-ND4L,MT-ND5,MT-ND2
GO:MF	structural molecule activity	GO:0005198	6.32719e-05	4.19879	698	48	12	18694	RPS10,RPS29,RPL38,RPS27,RPS21,RPL37,RPL37A,FGG,RPS26,RPS28,RPL39,RPL41
GO:MF	NAD(P)H dehydrogenase (quinone) activity	GO:0003955	8.17809e-05	4.08735	50	48	5	18694	MT-ND3,NDUFA1,MT-ND4L,MT-ND5,MT-ND2
GO:MF	oxidoreductase activity, acting on NAD(P)H	GO:0016651	0.000144001	3.84164	107	48	6	18694	MT-ND3,NDUFA1,MT-ND4L,AKR1C1,MT-ND5,MT-ND2
GO:MF	cytochrome-c oxidase activity	GO:0004129	0.000300386	3.52232	27	48	4	18694	COX7C,COX6C,CYB5A,COX7A2
GO:MF	heme-copper terminal oxidase activity	GO:0015002	0.000300386	3.52232	27	48	4	18694	COX7C,COX6C,CYB5A,COX7A2
GO:MF	oxidoreductase activity, acting on a heme group of donors, oxygen as acceptor	GO:0016676	0.000300386	3.52232	27	48	4	18694	COX7C,COX6C,CYB5A,COX7A2
GO:MF	oxidoreductase activity, acting on a heme group of donors	GO:0016675	0.000349791	3.45619	28	48	4	18694	COX7C,COX6C,CYB5A,COX7A2
GO:MF	proton-transporting ATP synthase activity, rotational mechanism	GO:0046933	0.0110475	1.95674	22	48	3	18694	ATP5ME,ATP5F1E,ATP5MF
GO:MF	proton channel activity	GO:0015252	0.023248	1.63361	28	48	3	18694	ATP5ME,ATP5F1E,ATP5MF
GO:MF	monovalent inorganic cation transmembrane transporter activity	GO:0015077	0.0290678	1.53659	395	48	7	18694	ATP5ME,COX7C,COX6C,ATP5F1E,CYB5A,COX7A2,ATP5MF
GO:BP	oxidative phosphorylation	GO:0006119	2.20034e-13	12.6575	152	48	13	18092	MT-ND3,ATP5ME,NDUFA1,MT-ND4L,COX7C,COX6C,UQCRQ,UQCR11,UQCRB,ATP5F1E,MT-ND5,MT-ND2,ATP5MF
GO:BP	protein targeting to ER	GO:0045047	2.96749e-13	12.5276	114	48	12	18092	RPS10,RPS29,RPL38,RPS27,RPS21,RPL37,RPL37A,RPS26,RPS28,SEC61G,RPL39,RPL41
GO:BP	establishment of protein localization to endoplasmic reticulum	GO:0072599	4.55028e-13	12.342	118	48	12	18092	RPS10,RPS29,RPL38,RPS27,RPS21,RPL37,RPL37A,RPS26,RPS28,SEC61G,RPL39,RPL41
GO:BP	SRP-dependent cotranslational protein targeting to membrane	GO:0006614	2.38167e-12	11.6231	96	48	11	18092	RPS10,RPS29,RPL38,RPS27,RPS21,RPL37,RPL37A,RPS26,RPS28,RPL39,RPL41
GO:BP	generation of precursor metabolites and energy	GO:0006091	2.61905e-12	11.5819	548	48	18	18092	MT-ND3,ATP5ME,NDUFA1,MT-ND4L,COX7C,COX6C,UQCRQ,UQCR11,UQCRB,ATP5F1E,ALDH1A1,MT-ND5,BNIP3,CYB5A,MT-ND2,COX7A2,GLRX,ATP5MF
GO:BP	electron transport chain	GO:0022900	3.37942e-12	11.4712	187	48	13	18092	MT-ND3,NDUFA1,MT-ND4L,COX7C,COX6C,UQCRQ,UQCR11,UQCRB,MT-ND5,CYB5A,MT-ND2,COX7A2,GLRX
GO:BP	cotranslational protein targeting to membrane	GO:0006613	4.25219e-12	11.3714	101	48	11	18092	RPS10,RPS29,RPL38,RPS27,RPS21,RPL37,RPL37A,RPS26,RPS28,RPL39,RPL41
GO:BP	protein localization to endoplasmic reticulum	GO:0070972	6.77496e-12	11.1691	147	48	12	18092	RPS10,RPS29,RPL38,RPS27,RPS21,RPL37,RPL37A,RPS26,RPS28,SEC61G,RPL39,RPL41
GO:BP	nuclear-transcribed mRNA catabolic process, nonsense-mediated decay	GO:0000184	3.9555e-11	10.4028	123	48	11	18092	RPS10,RPS29,RPL38,RPS27,RPS21,RPL37,RPL37A,RPS26,RPS28,RPL39,RPL41
GO:BP	mitochondrial ATP synthesis coupled electron transport	GO:0042775	1.98095e-10	9.70313	99	48	10	18092	MT-ND3,NDUFA1,MT-ND4L,COX7C,COX6C,UQCRQ,UQCR11,UQCRB,MT-ND5,MT-ND2
GO:BP	ATP synthesis coupled electron transport (GO:0042773)	GO:0042773	2.19683e-10	9.6582	100	48	10	18092	MT-ND3,NDUFA1,MT-ND4L,COX7C,COX6C,UQCRQ,UQCR11,UQCRB,MT-ND5,MT-ND2
GO:BP	protein targeting to membrane	GO:0006612	3.34468e-10	9.47565	203	48	12	18092	RPS10,RPS29,RPL38,RPS27,RPS21,RPL37,RPL37A,RPS26,RPS28,SEC61G,RPL39,RPL41
GO:BP	respiratory electron transport chain	GO:0022904	1.1948e-09	8.9227	118	48	10	18092	MT-ND3,NDUFA1,MT-ND4L,COX7C,COX6C,UQCRQ,UQCR11,UQCRB,MT-ND5,MT-ND2
GO:BP	viral transcription	GO:0019083	2.71725e-09	8.56587	180	48	11	18092	RPS10,RPS29,RPL38,RPS27,RPS21,RPL37,RPL37A,RPS26,RPS28,RPL39,RPL41
GO:BP	ATP metabolic process	GO:0046034	3.04151e-09	8.51691	317	48	13	18092	MT-ND3,ATP5ME,NDUFA1,MT-ND4L,COX7C,COX6C,UQCRQ,UQCR11,UQCRB,ATP5F1E,MT-ND5,MT-ND2,ATP5MF
GO:BP	cellular respiration	GO:0045333	6.17177e-09	8.20959	194	48	11	18092	MT-ND3,NDUFA1,MT-ND4L,COX7C,COX6C,UQCRQ,UQCR11,UQCRB,MT-ND5,BNIP3,MT-ND2
GO:BP	viral gene expression	GO:0019080	7.29796e-09	8.1368	197	48	11	18092	RPS10,RPS29,RPL38,RPS27,RPS21,RPL37,RPL37A,RPS26,RPS28,RPL39,RPL41
GO:BP	translational initiation	GO:0006413	8.60646e-09	8.06518	200	48	11	18092	RPS10,RPS29,RPL38,RPS27,RPS21,RPL37,RPL37A,RPS26,RPS28,RPL39,RPL41
GO:BP	nuclear-transcribed mRNA catabolic process	GO:0000956	1.89069e-08	7.72338	215	48	11	18092	RPS10,RPS29,RPL38,RPS27,RPS21,RPL37,RPL37A,RPS26,RPS28,RPL39,RPL41
GO:BP	establishment of protein localization to membrane	GO:0090150	1.54764e-07	6.81033	342	48	12	18092	RPS10,RPS29,RPL38,RPS27,RPS21,RPL37,RPL37A,RPS26,RPS28,SEC61G,RPL39,RPL41
GO:BP	protein targeting	GO:0006605	1.90267e-07	6.72064	441	48	13	18092	RPS10,RPS29,RPL38,RPS27,RPS21,RPL37,RPL37A,RPS26,RPS28,SEC61G,CLU,RPL39,RPL41
GO:BP	energy derivation by oxidation of organic compounds	GO:0015980	4.89721e-07	6.31005	291	48	11	18092	MT-ND3,NDUFA1,MT-ND4L,COX7C,COX6C,UQCRQ,UQCR11,UQCRB,MT-ND5,BNIP3,MT-ND2
GO:BP	mRNA catabolic process	GO:0006402	6.23037e-07	6.20549	386	48	12	18092	RPS10,RPS29,RPL38,RPS27,YBX1,RPS21,RPL37,RPL37A,RPS26,RPS28,RPL39,RPL41
GO:BP	RNA catabolic process	GO:0006401	1.86821e-06	5.72857	425	48	12	18092	RPS10,RPS29,RPL38,RPS27,YBX1,RPS21,RPL37,RPL37A,RPS26,RPS28,RPL39,RPL41
GO:BP	ion transport	GO:0006811	3.79913e-06	5.42032	3689	48	29	18092	RPS10,ATP5ME,RPS29,RPL38,RPS27,YBX1,APOH,RPS21,TF,COX7C,RPL37,RPL37A,COX6C,RBP4,ATP5F1E,SAA1,FGG,AKR1C1,MT-ND5,RPS26,RPS28,CYB5A,COX7A2,SEC61G,GLRX,CLU,RPL39,ATP5MF,RPL41
GO:BP	transport	GO:0006810	6.04495e-06	5.21861	5259	48	34	18092	PRTN3,RPS10,SRGN,ATP5ME,RPS29,RPL38,ALB,RPS27,SELENOP,YBX1,APOH,RPS21,TF,COX7C,RPL37,RPL37A,COX6C,RBP4,ATP5F1E,SAA1,FGG,AKR1C1,MT-ND5,RPS26,BNIP3,RPS28,CYB5A,COX7A2,SEC61G,GLRX,CLU,RPL39,ATP5MF,RPL41
GO:BP	establishment of protein localization to organelle	GO:0072594	6.52633e-06	5.18533	589	48	13	18092	RPS10,RPS29,RPL38,RPS27,RPS21,RPL37,RPL37A,RPS26,RPS28,SEC61G,CLU,RPL39,RPL41
GO:BP	cellular nitrogen compound catabolic process	GO:0044270	9.19044e-06	5.03666	606	48	13	18092	RPS10,RPS29,RPL38,RPS27,YBX1,CYP3A5,RPS21,RPL37,RPL37A,RPS26,RPS28,RPL39,RPL41
GO:BP	oxidation-reduction process (GO:0055114)	GO:0055114	1.09655e-05	4.95997	744	48	14	18092	MT-ND3,GSTA1,NDUFA1,MT-ND4L,CYP3A5,UQCRQ,UQCR11,UQCRB,AKR1C1,ALDH1A1,MT-ND5,CYB5A,MT-ND2,GLRX
GO:BP	establishment of localization	GO:0051234	1.27241e-05	4.89537	5398	48	34	18092	PRTN3,RPS10,SRGN,ATP5ME,RPS29,RPL38,ALB,RPS27,SELENOP,YBX1,APOH,RPS21,TF,COX7C,RPL37,RPL37A,COX6C,RBP4,ATP5F1E,SAA1,FGG,AKR1C1,MT-ND5,RPS26,BNIP3,RPS28,CYB5A,COX7A2,SEC61G,GLRX,CLU,RPL39,ATP5MF,RPL41
GO:BP	proton transmembrane transport	GO:1902600	1.9881e-05	4.70156	159	48	8	18092	ATP5ME,COX7C,COX6C,ATP5F1E,MT-ND5,CYB5A,COX7A2,ATP5MF
GO:BP	cytoplasmic translation	GO:0002181	2.28263e-05	4.64156	103	48	7	18092	RPS29,RPL38,RPS21,RPS26,RPS28,RPL39,RPL41
GO:BP	nucleobase-containing compound catabolic process	GO:0034655	4.64284e-05	4.33322	566	48	12	18092	RPS10,RPS29,RPL38,RPS27,YBX1,RPS21,RPL37,RPL37A,RPS26,RPS28,RPL39,RPL41
GO:BP	protein localization to organelle	GO:0033365	6.93171e-05	4.15916	1014	48	15	18092	RPS10,SRGN,RPS29,RPL38,RPS27,YBX1,RPS21,RPL37,RPL37A,RPS26,RPS28,SEC61G,CLU,RPL39,RPL41
GO:BP	heterocycle catabolic process	GO:0046700	8.99213e-05	4.04614	601	48	12	18092	RPS10,RPS29,RPL38,RPS27,YBX1,RPS21,RPL37,RPL37A,RPS26,RPS28,RPL39,RPL41
GO:BP	platelet degranulation	GO:0002576	9.81446e-05	4.00813	127	48	7	18092	SRGN,ALB,SELENOP,APOH,TF,FGG,CLU
GO:BP	aromatic compound catabolic process	GO:0019439	0.000131009	3.8827	622	48	12	18092	RPS10,RPS29,RPL38,RPS27,YBX1,RPS21,RPL37,RPL37A,RPS26,RPS28,RPL39,RPL41
GO:BP	peptide metabolic process	GO:0006518	0.000210691	3.67635	941	48	14	18092	RPS10,GSTA1,RPS29,RPL38,RPS27,YBX1,RPS21,RPL37,RPL37A,RPS26,RPS28,CLU,RPL39,RPL41
GO:BP	organic cyclic compound catabolic process	GO:1901361	0.000211766	3.67414	650	48	12	18092	RPS10,RPS29,RPL38,RPS27,YBX1,RPS21,RPL37,RPL37A,RPS26,RPS28,RPL39,RPL41
GO:BP	protein localization to membrane	GO:0072657	0.000249979	3.6021	660	48	12	18092	RPS10,RPS29,RPL38,RPS27,RPS21,RPL37,RPL37A,RPS26,RPS28,SEC61G,RPL39,RPL41
GO:BP	establishment of localization in cell	GO:0051649	0.000387746	3.41145	2840	48	23	18092	PRTN3,RPS10,SRGN,ATP5ME,RPS29,RPL38,ALB,RPS27,SELENOP,APOH,RPS21,TF,RPL37,RPL37A,ATP5F1E,FGG,RPS26,RPS28,SEC61G,CLU,RPL39,ATP5MF,RPL41
GO:BP	ribosomal small subunit assembly	GO:0000028	0.0003908	3.40804	19	48	4	18092	RPS10,RPL38,RPS27,RPS28
GO:BP	mitochondrial electron transport, NADH to ubiquinone (GO:0006120)	GO:0006120	0.000871864	3.05955	56	48	5	18092	MT-ND3,NDUFA1,MT-ND4L,MT-ND5,MT-ND2
GO:BP	translation	GO:0006412	0.00118849	2.925	763	48	12	18092	RPS10,RPS29,RPL38,RPS27,YBX1,RPS21,RPL37,RPL37A,RPS26,RPS28,RPL39,RPL41
GO:BP	peptide biosynthetic process	GO:0043043	0.00167354	2.77636	788	48	12	18092	RPS10,RPS29,RPL38,RPS27,YBX1,RPS21,RPL37,RPL37A,RPS26,RPS28,RPL39,RPL41
GO:BP	localization	GO:0051179	0.00282354	2.54921	6935	48	35	18092	PRTN3,RPS10,SRGN,ATP5ME,RPS29,CXCL13,RPL38,ALB,RPS27,SELENOP,YBX1,APOH,RPS21,TF,COX7C,RPL37,RPL37A,COX6C,RBP4,ATP5F1E,SAA1,FGG,AKR1C1,MT-ND5,RPS26,BNIP3,RPS28,CYB5A,COX7A2,SEC61G,GLRX,CLU,RPL39,ATP5MF,RPL41
GO:BP	ribosomal small subunit biogenesis	GO:0042274	0.00354793	2.45002	74	48	5	18092	RPS10,RPL38,RPS27,RPS21,RPS28
GO:BP	mitochondrion organization	GO:0007005	0.00471364	2.32664	570	48	10	18092	MT-ND3,ATP5ME,NDUFA1,UQCRB,ATP5F1E,MT-ND5,BNIP3,MT-ND2,CLU,ATP5MF
GO:BP	cellular amide metabolic process	GO:0043603	0.00503157	2.2983	1223	48	14	18092	RPS10,GSTA1,RPS29,RPL38,RPS27,YBX1,RPS21,RPL37,RPL37A,RPS26,RPS28,CLU,RPL39,RPL41
GO:BP	mRNA metabolic process	GO:0016071	0.00514755	2.2884	877	48	12	18092	RPS10,RPS29,RPL38,RPS27,YBX1,RPS21,RPL37,RPL37A,RPS26,RPS28,RPL39,RPL41
GO:BP	cellular localization	GO:0051641	0.00574024	2.24107	3562	48	24	18092	PRTN3,RPS10,SRGN,ATP5ME,RPS29,RPL38,ALB,RPS27,SELENOP,YBX1,APOH,RPS21,TF,RPL37,RPL37A,ATP5F1E,FGG,RPS26,RPS28,SEC61G,CLU,RPL39,ATP5MF,RPL41
GO:BP	cellular macromolecule catabolic process	GO:0044265	0.0057546	2.23998	1237	48	14	18092	RPS10,RPS29,RPL38,RPS27,YBX1,RPS21,RPL37,RPL37A,RPS26,BNIP3,RPS28,CLU,RPL39,RPL41
GO:BP	amide biosynthetic process	GO:0043604	0.00924265	2.0342	928	48	12	18092	RPS10,RPS29,RPL38,RPS27,YBX1,RPS21,RPL37,RPL37A,RPS26,RPS28,RPL39,RPL41
GO:BP	viral process	GO:0016032	0.010549	1.97679	940	48	12	18092	RPS10,RPS29,RPL38,RPS27,RPS21,RPL37,RPL37A,RPS26,BNIP3,RPS28,RPL39,RPL41
GO:BP	mitochondrial electron transport, ubiquinol to cytochrome c	GO:0006122	0.0117144	1.93128	13	48	3	18092	UQCRQ,UQCR11,UQCRB
GO:BP	protein transport	GO:0015031	0.0123818	1.90722	1946	48	17	18092	RPS10,RPS29,RPL38,RPS27,RPS21,TF,RPL37,RPL37A,RBP4,SAA1,FGG,RPS26,RPS28,SEC61G,CLU,RPL39,RPL41
GO:BP	peptide transport	GO:0015833	0.0166556	1.77844	1989	48	17	18092	RPS10,RPS29,RPL38,RPS27,RPS21,TF,RPL37,RPL37A,RBP4,SAA1,FGG,RPS26,RPS28,SEC61G,CLU,RPL39,RPL41
GO:BP	intracellular transport	GO:0046907	0.0177569	1.75063	1777	48	16	18092	RPS10,ATP5ME,RPS29,RPL38,RPS27,RPS21,RPL37,RPL37A,ATP5F1E,RPS26,RPS28,SEC61G,CLU,RPL39,ATP5MF,RPL41
GO:BP	biological process involved in symbiotic interaction	GO:0044403	0.0190577	1.71993	996	48	12	18092	RPS10,RPS29,RPL38,RPS27,RPS21,RPL37,RPL37A,RPS26,BNIP3,RPS28,RPL39,RPL41
GO:BP	mitochondrial respiratory chain complex assembly	GO:0033108	0.0200004	1.69896	105	48	5	18092	MT-ND3,NDUFA1,UQCRB,MT-ND5,MT-ND2
GO:BP	amide transport	GO:0042886	0.0210743	1.67625	2024	48	17	18092	RPS10,RPS29,RPL38,RPS27,RPS21,TF,RPL37,RPL37A,RBP4,SAA1,FGG,RPS26,RPS28,SEC61G,CLU,RPL39,RPL41
GO:BP	intracellular protein transport	GO:0006886	0.0222437	1.65279	1195	48	13	18092	RPS10,RPS29,RPL38,RPS27,RPS21,RPL37,RPL37A,RPS26,RPS28,SEC61G,CLU,RPL39,RPL41
GO:BP	biological process involved in interspecies interaction between organisms	GO:0044419	0.0232705	1.63319	2272	48	18	18092	PRTN3,RPS10,RPS29,CXCL13,RPL38,RPS27,RPS21,MT1X,TF,RPL37,RPL37A,SAA1,RPS26,BNIP3,RPS28,CLU,RPL39,RPL41
GO:BP	establishment of protein localization	GO:0045184	0.0240506	1.61887	2044	48	17	18092	RPS10,RPS29,RPL38,RPS27,RPS21,TF,RPL37,RPL37A,RBP4,SAA1,FGG,RPS26,RPS28,SEC61G,CLU,RPL39,RPL41
GO:BP	organic substance transport	GO:0071702	0.0269009	1.57023	2790	48	20	18092	RPS10,RPS29,RPL38,RPS27,YBX1,APOH,RPS21,TF,RPL37,RPL37A,RBP4,SAA1,FGG,AKR1C1,RPS26,RPS28,SEC61G,CLU,RPL39,RPL41
GO:BP	organonitrogen compound biosynthetic process	GO:1901566	0.0305285	1.51529	1854	48	16	18092	RPS10,GSTA1,ATP5ME,RPS29,RPL38,RPS27,YBX1,RPS21,RPL37,RPL37A,ATP5F1E,RPS26,RPS28,RPL39,ATP5MF,RPL41
GO:BP	monovalent inorganic cation transport	GO:0015672	0.0351821	1.45368	564	48	9	18092	ATP5ME,COX7C,COX6C,ATP5F1E,MT-ND5,CYB5A,COX7A2,GLRX,ATP5MF
GO:BP	nitrogen compound transport	GO:0071705	0.0366643	1.43576	2347	48	18	18092	RPS10,RPS29,RPL38,RPS27,YBX1,RPS21,TF,RPL37,RPL37A,RBP4,SAA1,FGG,RPS26,RPS28,SEC61G,CLU,RPL39,RPL41
GO:BP	macromolecule catabolic process	GO:0009057	0.0445945	1.35072	1477	48	14	18092	RPS10,RPS29,RPL38,RPS27,YBX1,RPS21,RPL37,RPL37A,RPS26,BNIP3,RPS28,CLU,RPL39,RPL41
GO:CC	inner mitochondrial membrane protein complex	GO:0098800	5.44323e-13	12.2641	146	49	12	18963	MT-ND3,ATP5ME,NDUFA1,MT-ND4L,ATP5MD,COX7C,UQCRQ,UQCRB,ATP5F1E,MT-ND5,MT-ND2,ATP5MF
GO:CC	cytosolic ribosome	GO:0022626	9.00186e-13	12.0457	109	49	11	18963	RPS10,RPS29,RPL38,RPS27,RPS21,RPL37,RPL37A,RPS26,RPS28,RPL39,RPL41
GO:CC	mitochondrial inner membrane	GO:0005743	1.94799e-11	10.7104	503	49	16	18963	MT-ND3,ATP5ME,NDUFA1,MT-ND4L,ATP5MD,COX7C,COX6C,UQCRQ,UQCR11,UQCRB,ATP5F1E,MT-ND5,MT-ND2,COX7A2,CLU,ATP5MF
GO:CC	respirasome	GO:0070469	2.21236e-11	10.6551	101	49	10	18963	MT-ND3,NDUFA1,MT-ND4L,COX7C,UQCRQ,UQCR11,UQCRB,MT-ND5,MT-ND2,COX7A2
GO:CC	mitochondrial membrane	GO:0031966	4.01505e-11	10.3963	744	49	18	18963	MT-ND3,ATP5ME,NDUFA1,MT-ND4L,ATP5MD,COX7C,COX6C,UQCRQ,UQCR11,UQCRB,ATP5F1E,MT-ND5,BNIP3,CYB5A,MT-ND2,COX7A2,CLU,ATP5MF
GO:CC	organelle inner membrane	GO:0019866	1.127e-10	9.94808	564	49	16	18963	MT-ND3,ATP5ME,NDUFA1,MT-ND4L,ATP5MD,COX7C,COX6C,UQCRQ,UQCR11,UQCRB,ATP5F1E,MT-ND5,MT-ND2,COX7A2,CLU,ATP5MF
GO:CC	mitochondrial envelope	GO:0005740	1.185e-10	9.92628	793	49	18	18963	MT-ND3,ATP5ME,NDUFA1,MT-ND4L,ATP5MD,COX7C,COX6C,UQCRQ,UQCR11,UQCRB,ATP5F1E,MT-ND5,BNIP3,CYB5A,MT-ND2,COX7A2,CLU,ATP5MF
GO:CC	mitochondrial respirasome	GO:0005746	3.53261e-10	9.4519	89	49	9	18963	MT-ND3,NDUFA1,MT-ND4L,COX7C,UQCRQ,UQCRB,MT-ND5,MT-ND2,COX7A2
GO:CC	ribosomal subunit	GO:0044391	4.64825e-10	9.33271	191	49	11	18963	RPS10,RPS29,RPL38,RPS27,RPS21,RPL37,RPL37A,RPS26,RPS28,RPL39,RPL41
GO:CC	polysomal ribosome	GO:0042788	6.89364e-10	9.16155	34	49	7	18963	RPS29,RPL38,RPS21,RPS26,RPS28,RPL39,RPL41
GO:CC	mitochondrial protein-containing complex	GO:0098798	9.01549e-10	9.04501	271	49	12	18963	MT-ND3,ATP5ME,NDUFA1,MT-ND4L,ATP5MD,COX7C,UQCRQ,UQCRB,ATP5F1E,MT-ND5,MT-ND2,ATP5MF
GO:CC	ribosome	GO:0005840	6.9468e-09	8.15822	245	49	11	18963	RPS10,RPS29,RPL38,RPS27,RPS21,RPL37,RPL37A,RPS26,RPS28,RPL39,RPL41
GO:CC	respiratory chain complex	GO:0098803	1.2414e-08	7.90609	85	49	8	18963	MT-ND3,NDUFA1,MT-ND4L,COX7C,UQCRQ,UQCRB,MT-ND5,MT-ND2
GO:CC	envelope	GO:0031975	2.2338e-08	7.65096	1243	49	19	18963	MT-ND3,ATP5ME,NDUFA1,MT-ND4L,ATP5MD,YBX1,COX7C,COX6C,UQCRQ,UQCR11,UQCRB,ATP5F1E,MT-ND5,BNIP3,CYB5A,MT-ND2,COX7A2,CLU,ATP5MF
GO:CC	organelle envelope	GO:0031967	2.2338e-08	7.65096	1243	49	19	18963	MT-ND3,ATP5ME,NDUFA1,MT-ND4L,ATP5MD,YBX1,COX7C,COX6C,UQCRQ,UQCR11,UQCRB,ATP5F1E,MT-ND5,BNIP3,CYB5A,MT-ND2,COX7A2,CLU,ATP5MF
GO:CC	polysome	GO:0005844	1.93561e-07	6.71318	73	49	7	18963	RPS29,RPL38,RPS21,RPS26,RPS28,RPL39,RPL41
GO:CC	cytosolic small ribosomal subunit	GO:0022627	5.90211e-07	6.22899	47	49	6	18963	RPS10,RPS29,RPS27,RPS21,RPS26,RPS28
GO:CC	cytoplasm	GO:0005737	9.26565e-07	6.03312	11888	49	48	18963	PRTN3,RPS10,SRGN,MT-ND3,GSTA1,MTRNR2L12,ATP5ME,NDUFA1,RPS29,MT-ND4L,RPL38,ALB,ATP5MD,RPS27,SELENOP,YBX1,APOH,CYP3A5,RPS21,MT1X,TF,COX7C,RPL37,RPL37A,COX6C,UQCRQ,RBP4,UQCR11,UQCRB,ATP5F1E,SAA1,FGG,AKR1C1,ALDH1A1,MT-ND5,RPS26,BNIP3,RPS28,CYB5A,MT-ND2,COX7A2,SEC61G,GLRX,CLU,RPL39,ATP5MF,RPL41,PTMA
GO:CC	oxidoreductase complex	GO:1990204	4.79702e-06	5.31903	115	49	7	18963	MT-ND3,NDUFA1,MT-ND4L,UQCRQ,UQCRB,MT-ND5,MT-ND2
GO:CC	small ribosomal subunit	GO:0015935	1.13572e-05	4.94473	76	49	6	18963	RPS10,RPS29,RPS27,RPS21,RPS26,RPS28
GO:CC	mitochondrion	GO:0005739	1.99095e-05	4.70094	1666	49	18	18963	MT-ND3,ATP5ME,NDUFA1,MT-ND4L,ATP5MD,COX7C,COX6C,UQCRQ,UQCR11,UQCRB,ATP5F1E,MT-ND5,BNIP3,CYB5A,MT-ND2,COX7A2,CLU,ATP5MF
GO:CC	ribonucleoprotein complex	GO:1990904	3.77885e-05	4.42264	693	49	12	18963	RPS10,RPS29,RPL38,RPS27,YBX1,RPS21,RPL37,RPL37A,RPS26,RPS28,RPL39,RPL41
GO:CC	protein-containing complex	GO:0032991	5.20294e-05	4.28375	5556	49	32	18963	RPS10,MT-ND3,ATP5ME,NDUFA1,RPS29,MT-ND4L,RPL38,ALB,ATP5MD,RPS27,YBX1,APOH,RPS21,TF,COX7C,RPL37,RPL37A,UQCRQ,RBP4,UQCRB,ATP5F1E,SAA1,FGG,MT-ND5,RPS26,RPS28,MT-ND2,SEC61G,CLU,RPL39,ATP5MF,RPL41
GO:CC	respiratory chain complex I	GO:0045271	5.5122e-05	4.25867	51	49	5	18963	MT-ND3,NDUFA1,MT-ND4L,MT-ND5,MT-ND2
GO:CC	NADH dehydrogenase complex	GO:0030964	5.5122e-05	4.25867	51	49	5	18963	MT-ND3,NDUFA1,MT-ND4L,MT-ND5,MT-ND2
GO:CC	mitochondrial respiratory chain complex I	GO:0005747	5.5122e-05	4.25867	51	49	5	18963	MT-ND3,NDUFA1,MT-ND4L,MT-ND5,MT-ND2
GO:CC	cytoplasmic side of rough endoplasmic reticulum membrane	GO:0098556	8.8601e-05	4.05256	6	49	3	18963	RPS29,RPS26,RPS28
GO:CC	mitochondrial proton-transporting ATP synthase complex	GO:0005753	9.2302e-05	4.03479	23	49	4	18963	ATP5ME,ATP5MD,ATP5F1E,ATP5MF
GO:CC	cytosolic large ribosomal subunit	GO:0022625	9.71188e-05	4.0127	57	49	5	18963	RPL38,RPL37,RPL37A,RPL39,RPL41
GO:CC	proton-transporting ATP synthase complex	GO:0045259	0.00013136	3.88154	25	49	4	18963	ATP5ME,ATP5MD,ATP5F1E,ATP5MF
GO:CC	organelle membrane	GO:0031090	0.000136801	3.86391	3619	49	25	18963	MT-ND3,ATP5ME,NDUFA1,RPS29,MT-ND4L,ATP5MD,YBX1,CYP3A5,TF,COX7C,COX6C,UQCRQ,UQCR11,UQCRB,ATP5F1E,MT-ND5,RPS26,BNIP3,RPS28,CYB5A,MT-ND2,COX7A2,SEC61G,CLU,ATP5MF
GO:CC	rough endoplasmic reticulum membrane	GO:0030867	0.000368485	3.43358	32	49	4	18963	RPS29,RPS26,RPS28,SEC61G
GO:CC	secretory granule lumen	GO:0034774	0.000408935	3.38835	320	49	8	18963	PRTN3,SRGN,ALB,SELENOP,APOH,TF,FGG,CLU
GO:CC	cytoplasmic vesicle lumen	GO:0060205	0.000448668	3.34807	324	49	8	18963	PRTN3,SRGN,ALB,SELENOP,APOH,TF,FGG,CLU
GO:CC	vesicle lumen	GO:0031983	0.000469739	3.32814	326	49	8	18963	PRTN3,SRGN,ALB,SELENOP,APOH,TF,FGG,CLU
GO:CC	rough endoplasmic reticulum	GO:0005791	0.000904967	3.04337	89	49	5	18963	RPS29,RPS21,RPS26,RPS28,SEC61G
GO:CC	extracellular exosome	GO:0070062	0.00107665	2.96792	2180	49	18	18963	PRTN3,GSTA1,RPS29,ALB,SELENOP,YBX1,APOH,TF,RPL37A,RBP4,SAA1,FGG,AKR1C1,ALDH1A1,RPS26,RPS28,GLRX,CLU
GO:CC	membrane protein complex	GO:0098796	0.00113535	2.94487	1326	49	14	18963	MT-ND3,ATP5ME,NDUFA1,MT-ND4L,ATP5MD,TF,COX7C,UQCRQ,UQCRB,ATP5F1E,MT-ND5,MT-ND2,SEC61G,ATP5MF
GO:CC	extracellular vesicle	GO:1903561	0.00186839	2.72853	2266	49	18	18963	PRTN3,GSTA1,RPS29,ALB,SELENOP,YBX1,APOH,TF,RPL37A,RBP4,SAA1,FGG,AKR1C1,ALDH1A1,RPS26,RPS28,GLRX,CLU
GO:CC	extracellular organelle	GO:0043230	0.00189188	2.72311	2268	49	18	18963	PRTN3,GSTA1,RPS29,ALB,SELENOP,YBX1,APOH,TF,RPL37A,RBP4,SAA1,FGG,AKR1C1,ALDH1A1,RPS26,RPS28,GLRX,CLU
GO:CC	cytoplasmic side of endoplasmic reticulum membrane	GO:0098554	0.00243608	2.61331	16	49	3	18963	RPS29,RPS26,RPS28
GO:CC	proton-transporting two-sector ATPase complex	GO:0016469	0.00334554	2.47553	55	49	4	18963	ATP5ME,ATP5MD,ATP5F1E,ATP5MF
GO:CC	large ribosomal subunit	GO:0015934	0.00375751	2.4251	119	49	5	18963	RPL38,RPL37,RPL37A,RPL39,RPL41
GO:CC	platelet alpha granule lumen	GO:0031093	0.00692384	2.15965	66	49	4	18963	SRGN,ALB,FGG,CLU
GO:CC	organelle	GO:0043226	0.0145065	1.83844	13974	49	47	18963	PRTN3,RPS10,SRGN,MT-ND3,GSTA1,ATP5ME,NDUFA1,RPS29,MT-ND4L,RPL38,ALB,ATP5MD,RPS27,SELENOP,YBX1,APOH,CYP3A5,RPS21,MT1X,TF,COX7C,RPL37,RPL37A,COX6C,UQCRQ,RBP4,UQCR11,UQCRB,ATP5F1E,SAA1,FGG,AKR1C1,ALDH1A1,MT-ND5,RPS26,BNIP3,RPS28,CYB5A,MT-ND2,COX7A2,SEC61G,GLRX,CLU,RPL39,ATP5MF,RPL41,PTMA
GO:CC	high-density lipoprotein particle	GO:0034364	0.0155241	1.80899	29	49	3	18963	APOH,SAA1,CLU
GO:CC	intracellular anatomical structure	GO:0005622	0.0190691	1.71967	14764	49	48	18963	PRTN3,RPS10,SRGN,MT-ND3,GSTA1,MTRNR2L12,ATP5ME,NDUFA1,RPS29,MT-ND4L,RPL38,ALB,ATP5MD,RPS27,SELENOP,YBX1,APOH,CYP3A5,RPS21,MT1X,TF,COX7C,RPL37,RPL37A,COX6C,UQCRQ,RBP4,UQCR11,UQCRB,ATP5F1E,SAA1,FGG,AKR1C1,ALDH1A1,MT-ND5,RPS26,BNIP3,RPS28,CYB5A,MT-ND2,COX7A2,SEC61G,GLRX,CLU,RPL39,ATP5MF,RPL41,PTMA
GO:CC	cytochrome complex	GO:0070069	0.023012	1.63805	33	49	3	18963	COX7C,UQCRQ,UQCRB
GO:CC	platelet alpha granule	GO:0031091	0.0234556	1.62975	90	49	4	18963	SRGN,ALB,FGG,CLU
GO:CC	extracellular space	GO:0005615	0.028294	1.54831	3598	49	21	18963	PRTN3,SRGN,GSTA1,RPS29,CXCL13,ALB,SELENOP,YBX1,APOH,TF,RPL37A,RBP4,SAA1,FGG,AKR1C1,ALDH1A1,RPS26,RPS28,GLRX,CLU,RPL39
GO:CC	plasma lipoprotein particle	GO:0034358	0.0352591	1.45273	38	49	3	18963	APOH,SAA1,CLU
GO:CC	lipoprotein particle	GO:1990777	0.0352591	1.45273	38	49	3	18963	APOH,SAA1,CLU
GO:CC	protein-lipid complex	GO:0032994	0.0443125	1.35347	41	49	3	18963	APOH,SAA1,CLU

## Sheet: Dif. exp. genes hTERT-HSC
FeatureID	FeatureName	hTERT-HSC_Untreated Average	hTERT-HSC_Untreated Log2 Fold Change	hTERT-HSC_2 P-Value	hTERT-HSC_Treated Average	hTERT-HSC _Treated Log2 fold Change	hTERT-HSC_Treated P-Value
ENSG00000107796	ACTA2	0.477923	-2.55059	6.56224e-27	2.80169	2.55059	6.56224e-27
ENSG00000149591	TAGLN	1.53944	-2.14403	2.91528e-20	6.80512	2.14403	2.91528e-20
ENSG00000140416	TPM1	0.924764	-1.61573	2.57356e-12	2.83472	1.61573	2.57356e-12
ENSG00000101335	MYL9	0.890757	-1.32651	2.71866e-08	2.23444	1.32651	2.71866e-08
ENSG00000196754	S100A2	0.499131	-1.26452	5.1243e-06	1.19965	1.26452	5.1243e-06
ENSG00000110245	APOC3	1.89853	-1.24432	0.000127366	4.49801	1.24432	0.000127366
ENSG00000122786	CALD1	1.99616	-1.18741	7.8299e-07	4.54636	1.18741	7.8299e-07
ENSG00000170421	KRT8	0.55069	-1.16584	1.35173e-05	1.23599	1.16584	1.35173e-05
ENSG00000118271	TTR	0.89222	-1.14127	0.000941301	1.96839	1.14127	0.000941301
ENSG00000120708	TGFBI	1.27251	-0.98681	0.000133745	2.52212	0.98681	0.000133745
ENSG00000196924	FLNA	0.715238	-0.897839	0.000783315	1.33298	0.897839	0.000783315
ENSG00000106211	HSPB1	1.47874	-0.84595	0.00179746	2.65815	0.84595	0.00179746
ENSG00000008517	IL32	0.75729	-0.775262	0.0141405	1.29634	0.775262	0.0141405
ENSG00000176046	NUPR1	0.772648	-0.755968	0.00952922	1.30505	0.755968	0.00952922
ENSG00000182492	BGN	1.64768	-0.748992	0.00985667	2.76926	0.748992	0.00985667
ENSG00000129116	PALLD	0.632598	-0.740712	0.0132811	1.05731	0.740712	0.0132811
ENSG00000182718	ANXA2	2.17131	-0.735946	0.0118294	3.61637	0.735946	0.0118294
ENSG00000130635	COL5A1	0.616144	-0.721474	0.0178519	1.01617	0.721474	0.0178519
ENSG00000174886	NDUFA11	0.618337	-0.714643	0.0186248	1.01497	0.714643	0.0186248
ENSG00000177697	CD151	0.858944	-0.69863	0.0224836	1.39424	0.69863	0.0224836
ENSG00000130208	APOC1	0.970106	-0.683767	0.0771252	1.55849	0.683767	0.0771252
ENSG00000102265	TIMP1	4.84249	-0.663455	0.0350096	7.66965	0.663455	0.0350096
ENSG00000243678	NME2	3.11838	-0.660577	0.033198	4.92923	0.660577	0.033198
ENSG00000117984	CTSD	1.74751	-0.62611	0.0606021	2.69719	0.62611	0.0606021
ENSG00000198467	TPM2	2.95566	-0.615131	0.0656327	4.52714	0.615131	0.0656327
ENSG00000006327	TNFRSF12A	0.701709	-0.612356	0.0751033	1.07293	0.612356	0.0751033
ENSG00000106538	RARRES2	0.91745	-0.607327	0.117684	1.39784	0.607327	0.117684
ENSG00000105404	RABAC1	1.17963	-0.573673	0.101417	1.75578	0.573673	0.101417
ENSG00000115677	HDLBP	0.704268	-0.567824	0.11557	1.0441	0.567824	0.11557
ENSG00000142534	RPS11	3.27562	-0.564081	0.108336	4.84274	0.564081	0.108336
ENSG00000198832	SELENOM	0.730231	-0.561752	0.122068	1.07803	0.561752	0.122068
ENSG00000085063	CD59	0.978516	-0.556536	0.134996	1.43928	0.556536	0.134996
ENSG00000141753	IGFBP4	0.790199	-0.545038	0.147047	1.15311	0.545038	0.147047
ENSG00000054148	PHPT1	1.40086	-0.537833	0.145452	2.03385	0.537833	0.145452
ENSG00000113140	SPARC	2.9904	-0.52758	0.164518	4.31063	0.52758	0.164518
ENSG00000134871	COL4A2	0.70244	-0.525207	0.179848	1.01107	0.525207	0.179848
ENSG00000170889	RPS9	5.53432	-0.521915	0.164292	7.94622	0.521915	0.164292
ENSG00000108821	COL1A1	9.35222	-0.516177	0.185555	13.3745	0.516177	0.185555
ENSG00000189043	NDUFA4	1.40122	-0.509501	0.195779	1.99481	0.509501	0.195779
ENSG00000106366	SERPINE1	1.26373	-0.500504	0.23038	1.78791	0.500504	0.23038
ENSG00000132963	POMP	0.73791	-0.498464	0.219638	1.0426	0.498464	0.219638
ENSG00000166147	FBN1	0.844318	-0.498259	0.219638	1.19274	0.498259	0.219638
ENSG00000140545	MFGE8	1.29847	-0.495154	0.218907	1.83025	0.495154	0.218907
ENSG00000083845	RPS5	5.81735	-0.491557	0.214816	8.17864	0.491557	0.214816
ENSG00000105640	RPL18A	6.28686	-0.49155	0.214816	8.83867	0.49155	0.214816
ENSG00000115414	FN1	22.0813	-0.490359	0.219726	31.0179	0.490359	0.219726
ENSG00000090013	BLVRB	0.913428	-0.483392	0.26406	1.27712	0.483392	0.26406
ENSG00000092841	MYL6	4.2779	-0.481893	0.237033	5.97423	0.481893	0.237033
ENSG00000126432	PRDX5	1.14562	-0.479344	0.254063	1.59723	0.479344	0.254063
ENSG00000140990	NDUFB10	0.758387	-0.478387	0.262752	1.05671	0.478387	0.262752

## Sheet: gProfiler Results_hTERT-HSC
source	term_name	term_id	adjusted_p_value	negative_log10_of_adjusted_p_value	term_size	query_size	intersection_size	effective_domain_size	intersections
GO:MF	lipase inhibitor activity	GO:0055102	0.00033761	3.47158	17	23	3	18694	APOC3,ANXA2,APOC1
GO:MF	cell adhesion molecule binding	GO:0050839	0.000900414	3.04556	548	23	7	18694	CALD1,TGFBI,FLNA,PALLD,ANXA2,COL5A1,CD151
GO:MF	protein-containing complex binding	GO:0044877	0.00341177	2.46702	1282	23	9	18694	TAGLN,TPM1,KRT8,TTR,TGFBI,FLNA,COL5A1,CD151,NME2
GO:MF	enzyme inhibitor activity	GO:0004857	0.0279492	1.55363	386	23	5	18694	APOC3,HSPB1,ANXA2,APOC1,TIMP1
GO:MF	phospholipase inhibitor activity	GO:0004859	0.0292762	1.53349	12	23	2	18694	ANXA2,APOC1
GO:MF	cytoskeletal protein binding	GO:0008092	0.0422491	1.37418	995	23	7	18694	TAGLN,TPM1,MYL9,CALD1,FLNA,PALLD,ANXA2
GO:BP	tissue development	GO:0009888	0.000580021	3.23656	2161	23	13	18092	ACTA2,TAGLN,TPM1,KRT8,TGFBI,FLNA,NUPR1,BGN,PALLD,COL5A1,CD151,TIMP1,NME2
GO:BP	cell adhesion	GO:0007155	0.00104127	2.98244	1494	23	11	18092	TPM1,MYL9,TGFBI,FLNA,HSPB1,IL32,PALLD,ANXA2,COL5A1,CD151,NME2
GO:BP	biological adhesion	GO:0022610	0.0010914	2.96202	1501	23	11	18092	TPM1,MYL9,TGFBI,FLNA,HSPB1,IL32,PALLD,ANXA2,COL5A1,CD151,NME2
GO:BP	negative regulation of catabolic process	GO:0009895	0.00439919	2.35663	328	23	6	18092	APOC3,FLNA,NUPR1,ANXA2,APOC1,TIMP1
GO:BP	wound healing	GO:0042060	0.00640372	2.19357	553	23	7	18092	TPM1,MYL9,FLNA,HSPB1,COL5A1,CD151,TIMP1
GO:BP	negative regulation of very-low-density lipoprotein particle clearance	GO:0010916	0.0154358	1.81147	4	23	2	18092	APOC3,APOC1
GO:BP	wound healing, spreading of cells	GO:0044319	0.019064	1.71979	35	23	3	18092	FLNA,COL5A1,CD151
GO:BP	epiboly involved in wound healing	GO:0090505	0.019064	1.71979	35	23	3	18092	FLNA,COL5A1,CD151
GO:BP	epiboly	GO:0090504	0.0207798	1.68236	36	23	3	18092	FLNA,COL5A1,CD151
GO:BP	regulation of lipoprotein particle clearance	GO:0010984	0.0207798	1.68236	36	23	3	18092	APOC3,ANXA2,APOC1
GO:BP	response to wounding	GO:0009611	0.0252714	1.59737	682	23	7	18092	TPM1,MYL9,FLNA,HSPB1,COL5A1,CD151,TIMP1
GO:BP	regulation of very-low-density lipoprotein particle clearance	GO:0010915	0.0257064	1.58996	5	23	2	18092	APOC3,APOC1
GO:BP	negative regulation of cellular catabolic process	GO:0031330	0.0304184	1.51686	267	23	5	18092	APOC3,NUPR1,ANXA2,APOC1,TIMP1
GO:BP	Connective tissue development (GO:0061448)	GO:0061448	0.0309709	1.50905	268	23	5	18092	ACTA2,TGFBI,BGN,COL5A1,TIMP1
GO:CC	contractile fiber	GO:0043292	5.47225e-08	7.26183	242	23	8	18963	ACTA2,TPM1,MYL9,CALD1,KRT8,FLNA,HSPB1,PALLD
GO:CC	myofibril	GO:0030016	1.58577e-06	5.79976	231	23	7	18963	TPM1,MYL9,CALD1,KRT8,FLNA,HSPB1,PALLD
GO:CC	supramolecular fiber	GO:0099512	2.15559e-05	4.66643	1006	23	10	18963	ACTA2,TPM1,MYL9,CALD1,KRT8,FLNA,HSPB1,PALLD,COL5A1,NME2
GO:CC	supramolecular polymer	GO:0099081	2.32197e-05	4.63414	1014	23	10	18963	ACTA2,TPM1,MYL9,CALD1,KRT8,FLNA,HSPB1,PALLD,COL5A1,NME2
GO:CC	basement membrane	GO:0005604	2.80368e-05	4.55227	103	23	5	18963	TGFBI,ANXA2,COL5A1,CD151,TIMP1
GO:CC	sarcomere	GO:0030017	3.02567e-05	4.51918	209	23	6	18963	TPM1,MYL9,KRT8,FLNA,HSPB1,PALLD
GO:CC	Z disc	GO:0030018	8.30682e-05	4.08057	128	23	5	18963	MYL9,KRT8,FLNA,HSPB1,PALLD
GO:CC	collagen-containing extracellular matrix	GO:0062023	0.000100491	3.99787	424	23	7	18963	APOC3,TGFBI,BGN,ANXA2,COL5A1,CD151,TIMP1
GO:CC	I band	GO:0031674	0.000134338	3.8718	141	23	5	18963	MYL9,KRT8,FLNA,HSPB1,PALLD
GO:CC	supramolecular complex	GO:0099080	0.00030158	3.5206	1337	23	10	18963	ACTA2,TPM1,MYL9,CALD1,KRT8,FLNA,HSPB1,PALLD,COL5A1,NME2
GO:CC	extracellular matrix	GO:0031012	0.00067487	3.17078	564	23	7	18963	APOC3,TGFBI,BGN,ANXA2,COL5A1,CD151,TIMP1
GO:CC	extracellular space	GO:0005615	0.00231215	2.63598	3598	23	14	18963	ACTA2,APOC3,KRT8,TTR,TGFBI,FLNA,HSPB1,IL32,BGN,ANXA2,COL5A1,APOC1,TIMP1,NME2
GO:CC	extracellular exosome	GO:0070062	0.0034266	2.46514	2180	23	11	18963	ACTA2,APOC3,KRT8,TTR,TGFBI,FLNA,HSPB1,BGN,ANXA2,TIMP1,NME2
GO:CC	extracellular vesicle	GO:1903561	0.00496714	2.30389	2266	23	11	18963	ACTA2,APOC3,KRT8,TTR,TGFBI,FLNA,HSPB1,BGN,ANXA2,TIMP1,NME2
GO:CC	extracellular organelle	GO:0043230	0.00500922	2.30023	2268	23	11	18963	ACTA2,APOC3,KRT8,TTR,TGFBI,FLNA,HSPB1,BGN,ANXA2,TIMP1,NME2
GO:CC	actin cytoskeleton	GO:0015629	0.00545454	2.26324	513	23	6	18963	ACTA2,TPM1,MYL9,CALD1,FLNA,PALLD
GO:CC	extracellular region	GO:0005576	0.0077765	2.10922	4602	23	15	18963	ACTA2,APOC3,KRT8,TTR,TGFBI,FLNA,HSPB1,IL32,BGN,ANXA2,COL5A1,CD151,APOC1,TIMP1,NME2
GO:CC	stress fiber	GO:0001725	0.0177337	1.7512	71	23	3	18963	TPM1,MYL9,PALLD
GO:CC	contractile actin filament bundle	GO:0097517	0.0177337	1.7512	71	23	3	18963	TPM1,MYL9,PALLD
GO:CC	actin filament bundle	GO:0032432	0.0234741	1.62941	78	23	3	18963	TPM1,MYL9,PALLD
GO:CC	actomyosin	GO:0042641	0.0262641	1.58064	81	23	3	18963	TPM1,MYL9,PALLD
GO:CC	chylomicron	GO:0042627	0.0266652	1.57405	14	23	2	18963	APOC3,APOC1

## Sheet: Cluster1
FeatureID	FeatureName	Cluster 1 Average	Cluster 1 Log2 Fold Change	Cluster 1 P-Value
ENSG00000100448	CTSG	1.29206	4.54739	4.89137e-105
ENSG00000197561	ELANE	1.91448	4.46233	6.44236e-104
ENSG00000172232	AZU1	3.02877	4.36663	3.41569e-100
ENSG00000051523	CYBA	1.07282	4.28172	5.41635e-93
ENSG00000196415	PRTN3	3.56333	4.17761	5.04821e-91
ENSG00000122862	SRGN	3.60357	3.74913	4.95458e-71
ENSG00000084070	SMAP2	1.96334	3.59839	5.07588e-64
ENSG00000131236	CAP1	3.59002	3.36128	2.64967e-55
ENSG00000065978	YBX1	11.1683	2.80872	9.26288e-37
ENSG00000198830	HMGN2	1.60779	2.72982	1.46097e-33
ENSG00000124767	GLO1	1.32409	2.54321	2.4002e-28
ENSG00000197956	S100A6	1.39511	2.44581	2.38939e-25
ENSG00000179862	CITED4	1.11757	2.3226	6.21659e-23
ENSG00000164032	H2AFZ	1.65993	2.20282	1.71727e-20
ENSG00000189403	HMGB1	2.84401	2.16537	5.51241e-20
ENSG00000187514	PTMA	9.8512	2.13393	1.60608e-19
ENSG00000197061	HIST1H4C	1.15041	2.1017	6.57714e-18
ENSG00000124614	RPS10	2.39074	2.02318	4.5672e-17
ENSG00000197728	RPS26	2.52336	1.99555	1.36877e-16
ENSG00000115053	NCL	1.8878	1.90804	6.64196e-15
ENSG00000214736	TOMM6	1.02601	1.90149	1.32824e-14
ENSG00000245910	SNHG6	1.02355	1.86616	4.98501e-14
ENSG00000143549	TPM3	1.09622	1.85421	7.24692e-14
ENSG00000118181	RPS25	4.29743	1.74587	2.10759e-12
ENSG00000069275	NUCKS1	1.09458	1.74761	3.92052e-12
ENSG00000136942	RPL35	4.94243	1.64754	6.23147e-11
ENSG00000123416	TUBA1B	1.3947	1.62792	2.01064e-10
ENSG00000232112	TMA7	1.34174	1.59946	4.35791e-10
ENSG00000145592	RPL37	8.22411	1.58668	4.39992e-10
ENSG00000116251	RPL22	3.21763	1.57948	6.06885e-10
ENSG00000145494	NDUFS6	1.0798	1.58842	7.11827e-10
ENSG00000179218	CALR	2.41907	1.55721	1.33203e-09
ENSG00000186468	RPS23	7.72773	1.54458	1.58846e-09
ENSG00000241343	RPL36A	3.35969	1.53059	2.70048e-09
ENSG00000171858	RPS21	4.19479	1.52079	3.6061e-09
ENSG00000113387	SUB1	1.20133	1.46317	2.55171e-08
ENSG00000138326	RPS24	5.72292	1.43827	3.62932e-08
ENSG00000213741	RPS29	3.5543	1.43465	4.37347e-08
ENSG00000177954	RPS27	8.20851	1.41451	6.93189e-08
ENSG00000177600	RPLP2	4.55978	1.41131	7.77278e-08
ENSG00000096384	HSP90AB1	3.27511	1.40687	9.25073e-08
ENSG00000171530	TBCA	1.04572	1.39634	1.61917e-07
ENSG00000156482	RPL30	6.20452	1.38063	1.69136e-07
ENSG00000153187	HNRNPU	1.1886	1.3895	1.8115e-07
ENSG00000142937	RPS8	9.51822	1.35799	3.00839e-07
ENSG00000122026	RPL21	5.16126	1.352	3.62e-07
ENSG00000131469	RPL27	1.9929	1.34123	5.38802e-07
ENSG00000163041	H3F3A	2.04299	1.33929	5.66174e-07
ENSG00000115268	RPS15	6.20698	1.32441	7.09806e-07
ENSG00000181163	NPM1	3.11335	1.32298	7.90108e-07
ENSG00000026025	VIM	0.949646	1.33917	1.47694e-06
ENSG00000112306	RPS12	8.97176	1.28378	1.84606e-06
ENSG00000166441	RPL27A	2.76765	1.28441	1.99931e-06
ENSG00000182899	RPL35A	3.97924	1.28148	2.05354e-06
ENSG00000137818	RPLP1	9.68204	1.25094	3.94724e-06
ENSG00000182774	RPS17	2.17109	1.23989	5.75651e-06
ENSG00000142864	SERBP1	1.41605	1.21807	9.73111e-06
ENSG00000100097	LGALS1	3.00249	1.21492	9.85118e-06
ENSG00000164587	RPS14	8.30746	1.20683	1.02744e-05
ENSG00000080824	HSP90AA1	2.93598	1.20557	1.13823e-05
ENSG00000173660	UQCRH	2.5677	1.19043	1.57592e-05
ENSG00000134419	RPS15A	4.36189	1.18232	1.77447e-05
ENSG00000231500	RPS18	10.0179	1.17227	2.11664e-05
ENSG00000122566	HNRNPA2B1	1.68867	1.17931	2.13352e-05
ENSG00000164692	COL1A2	0.569049	1.20714	2.49759e-05
ENSG00000115541	HSPE1	1.20338	1.1723	2.58087e-05
ENSG00000071082	RPL31	1.22965	1.16941	2.72785e-05
ENSG00000172809	RPL38	2.25444	1.12085	6.39618e-05
ENSG00000108821	COL1A1	0.62735	1.16201	6.9075e-05
ENSG00000144713	RPL32	5.73072	1.11169	7.13519e-05
ENSG00000110700	RPS13	4.24077	1.09695	9.50844e-05
ENSG00000130255	RPL36	4.98759	1.0926	0.000103171
ENSG00000241468	ATP5MF	1.29658	1.09629	0.00010965
ENSG00000221983	UBA52	3.06654	1.07688	0.000139416
ENSG00000198242	RPL23A	2.93844	1.07075	0.000155325
ENSG00000132341	RAN	1.12044	1.06776	0.000186357
ENSG00000198258	UBL5	1.05557	1.04305	0.000288237
ENSG00000198918	RPL39	4.49286	1.0322	0.000300866
ENSG00000169020	ATP5ME	1.19476	1.03082	0.000352083
ENSG00000145741	BTF3	2.1403	1.01934	0.000389515
ENSG00000008988	RPS20	1.87343	1.00888	0.000473263
ENSG00000149806	FAU	3.193	0.979052	0.000733447
ENSG00000105193	RPS16	3.4533	0.974977	0.000780553
ENSG00000112695	COX7A2	1.94938	0.977693	0.00078557
ENSG00000197756	RPL37A	6.10598	0.954799	0.00106413
ENSG00000144381	HSPD1	1.64063	0.946625	0.00128702
ENSG00000137154	RPS6	6.60688	0.921973	0.00172343
ENSG00000167283	ATP5MG	1.30931	0.922206	0.00189781
ENSG00000164919	COX6C	1.73958	0.901147	0.0025055
ENSG00000109475	RPL34	4.62465	0.879308	0.0032441
ENSG00000109971	HSPA8	1.8451	0.880203	0.00333502
ENSG00000233927	RPS28	5.78246	0.87701	0.00333991
ENSG00000173915	ATP5MD	1.68415	0.878017	0.00347399
ENSG00000122406	RPL5	4.84225	0.861283	0.00415281
ENSG00000143947	RPS27A	5.37435	0.854539	0.00453403
ENSG00000105640	RPL18A	4.3972	0.823376	0.006894
ENSG00000229117	RPL41	9.18443	0.817035	0.0074498
ENSG00000108107	RPL28	4.91205	0.803833	0.00889455
ENSG00000142676	RPL11	5.37846	0.78743	0.0108509
ENSG00000240972	MIF	3.80269	0.786485	0.0110809
ENSG00000152082	MZT2B	1.03874	0.779387	0.0129661
ENSG00000114391	RPL24	2.77955	0.76289	0.014879
ENSG00000172757	CFL1	1.50474	0.748746	0.0181524
ENSG00000044574	HSPA5	1.08637	0.750065	0.0186192
ENSG00000184076	UQCR10	1.43863	0.730722	0.0222963
ENSG00000213719	CLIC1	1.18531	0.720567	0.0253896
ENSG00000147604	RPL7	3.20326	0.70856	0.0275496
ENSG00000177700	POLR2L	0.968943	0.71271	0.0280334
ENSG00000162244	RPL29	4.79668	0.695906	0.0311896
ENSG00000188846	RPL14	3.7058	0.686581	0.0346749
ENSG00000114942	EEF1B2	2.10252	0.688142	0.0346914
ENSG00000164405	UQCRQ	1.4411	0.683645	0.0372079
ENSG00000171863	RPS7	4.14798	0.673599	0.0395888
ENSG00000127184	COX7C	2.75246	0.659543	0.0460686
ENSG00000166598	HSP90B1	1.66527	0.660511	0.046728
ENSG00000156467	UQCRB	1.98674	0.647015	0.0526781
ENSG00000089157	RPLP0	3.636	0.63905	0.0557004
ENSG00000168028	RPSA	2.50488	0.637155	0.0568772
ENSG00000161016	RPL8	5.40761	0.632182	0.0588591
ENSG00000196262	PPIA	2.82389	0.613124	0.071262
ENSG00000197958	RPL12	5.5628	0.611287	0.0719032
ENSG00000011465	DCN	0.795683	0.618966	0.0732925
ENSG00000089009	RPL6	4.53145	0.605514	0.0757842
ENSG00000149273	RPS3	4.67105	0.604203	0.0767425
ENSG00000168653	NDUFS5	1.07528	0.601365	0.0815477
ENSG00000104904	OAZ1	1.68539	0.597358	0.0827898
ENSG00000124172	ATP5F1E	2.39567	0.574271	0.101002
ENSG00000142534	RPS11	2.34558	0.572527	0.102345
ENSG00000205542	TMSB4X	2.43139	0.562942	0.111907
ENSG00000063177	RPL18	3.97102	0.558607	0.114283
ENSG00000142541	RPL13A	3.55922	0.557712	0.115268
ENSG00000163191	S100A11	1.07446	0.561763	0.115554
ENSG00000101182	PSMA7	1.31711	0.542526	0.132486
ENSG00000104529	EEF1D	0.993577	0.538937	0.137822
ENSG00000145425	RPS3A	5.03522	0.512837	0.164328
ENSG00000075624	ACTB	7.11968	0.494679	0.189151
ENSG00000269028	MTRNR2L12	0.951699	0.492489	0.20099
ENSG00000174444	RPL4	1.40456	0.48039	0.212964
ENSG00000243678	NME2	2.08118	0.471091	0.224722
ENSG00000163466	ARPC2	0.850699	0.466147	0.238074
ENSG00000131174	COX7B	1.2859	0.460935	0.243861
ENSG00000163682	RPL9	2.87809	0.458011	0.244161
ENSG00000254772	EEF1G	1.92844	0.43917	0.277504
ENSG00000187840	EIF4EBP1	0.448752	0.439067	0.292121
ENSG00000126267	COX6B1	1.16068	0.43262	0.292121
ENSG00000105372	RPS19	7.82052	0.41511	0.319378
ENSG00000265681	RPL17	3.72181	0.405715	0.328999
ENSG00000196531	NACA	2.90231	0.395963	0.350404
ENSG00000140264	SERF2	3.25787	0.374467	0.395744
ENSG00000160752	FDPS	0.665943	0.378012	0.402353
ENSG00000204628	RACK1	3.0883	0.364906	0.418521
ENSG00000198755	RPL10A	3.00742	0.357636	0.435567
ENSG00000088986	DYNLL1	1.15452	0.357567	0.440673
ENSG00000108518	PFN1	1.049	0.356143	0.444957
ENSG00000132475	H3F3B	1.05147	0.354893	0.447361
ENSG00000125691	RPL23	1.39676	0.353687	0.449143
ENSG00000154723	ATP5PF	1.27523	0.351272	0.455381
ENSG00000083845	RPS5	3.52843	0.346504	0.462985
ENSG00000198888	MT-ND1	8.66014	0.335121	0.48918
ENSG00000140988	RPS2	8.97586	0.329289	0.502574
ENSG00000178982	EIF3K	1.07117	0.326892	0.508419
ENSG00000184009	ACTG1	3.73864	0.32222	0.513431
ENSG00000127540	UQCR11	1.09417	0.316811	0.532382
ENSG00000140319	SRP14	1.24772	0.307083	0.558502
ENSG00000167526	RPL13	7.99994	0.302867	0.565213
ENSG00000132432	SEC61G	0.795272	0.303168	0.57476
ENSG00000092841	MYL6	1.94404	0.298017	0.582567
ENSG00000161970	RPL26	3.39418	0.288204	0.606992
ENSG00000196683	TOMM7	0.958679	0.283426	0.623844
ENSG00000173457	PPP1R14B	0.820317	0.280515	0.630728
ENSG00000108298	RPL19	4.88659	0.244951	0.716939
ENSG00000156508	EEF1A1	9.15159	0.237493	0.739781
ENSG00000148303	RPL7A	4.82378	0.220328	0.788479
ENSG00000106153	CHCHD2	1.76627	0.208161	0.82003
ENSG00000174748	RPL15	3.56661	0.178563	0.901874
ENSG00000170889	RPS9	2.86947	0.155367	0.972298
ENSG00000136810	TXN	1.05393	0.151274	0.984127
ENSG00000142669	SH3BGRL3	0.855626	0.0814091	1
ENSG00000135940	COX5B	1.66075	0.122121	1
ENSG00000169567	HINT1	1.3906	0.0565372	1
ENSG00000096060	FKBP5	1.36473	0.0289407	1
ENSG00000090266	NDUFB2	0.843309	0.0691598	1
ENSG00000111775	COX6A1	0.86548	0.0724172	1
ENSG00000166794	PPIB	1.16109	0.0799794	1
ENSG00000188612	SUMO2	0.677029	0.100317	1
ENSG00000198840	MT-ND3	13.9594	0.00521336	1
ENSG00000198786	MT-ND5	2.69867	0.0877983	1

## Sheet: Cluster1_Gprofiler
source	term_name	term_id	adjusted_p_value	negative_log10_of_adjusted_p_value	term_size	query_size	intersection_size	effective_domain_size	intersections
GO:MF	structural constituent of ribosome	GO:0003735	1.89575e-76	75.7222	170	109	52	18694	RPS10,RPS26,RPS25,RPL35,RPL37,RPL22,RPS23,RPL36A,RPS21,RPS24,RPS29,RPS27,RPLP2,RPL30,RPS8,RPL21,RPL27,RPS15,RPS12,RPL27A,RPL35A,RPLP1,RPS17,RPS14,RPS15A,RPS18,RPL31,RPL38,RPL32,RPS13,RPL36,UBA52,RPL23A,RPL39,RPS20,FAU,RPS16,RPL37A,RPS6,RPL34,RPS28,RPL5,RPS27A,RPL18A,RPL41,RPL28,RPL11,RPL24,RPL7,RPL29,RPL14,RPS7
GO:MF	structural molecule activity	GO:0005198	4.67541e-48	47.3302	698	109	56	18694	RPS10,RPS26,RPS25,RPL35,TUBA1B,RPL37,RPL22,RPS23,RPL36A,RPS21,RPS24,RPS29,RPS27,RPLP2,RPL30,RPS8,RPL21,RPL27,RPS15,VIM,RPS12,RPL27A,RPL35A,RPLP1,RPS17,RPS14,RPS15A,RPS18,COL1A2,RPL31,RPL38,COL1A1,RPL32,RPS13,RPL36,UBA52,RPL23A,RPL39,RPS20,FAU,RPS16,RPL37A,RPS6,RPL34,RPS28,RPL5,RPS27A,RPL18A,RPL41,RPL28,RPL11,RPL24,RPL7,RPL29,RPL14,RPS7
GO:MF	RNA binding	GO:0003723	5.48146e-43	42.2611	1946	109	73	18694	YBX1,HMGN2,HMGB1,RPS10,RPS26,NCL,RPS25,NUCKS1,RPL35,TUBA1B,RPL37,RPL22,CALR,RPS23,RPL36A,RPS21,SUB1,RPS24,RPS29,RPS27,HSP90AB1,TBCA,RPL30,HNRNPU,RPS8,RPL21,RPL27,RPS15,NPM1,VIM,RPS12,RPL27A,RPL35A,RPS17,SERBP1,LGALS1,RPS14,HSP90AA1,RPS15A,RPS18,HNRNPA2B1,HSPE1,RPL31,RPL38,RPL32,RPS13,RPL36,RPL23A,RAN,RPL39,BTF3,RPS20,FAU,RPS16,RPL37A,HSPD1,RPS6,RPL34,HSPA8,RPS28,RPL5,RPS27A,RPL18A,RPL41,RPL28,RPL…
GO:MF	nucleic acid binding	GO:0003676	2.33494e-20	19.6317	4353	109	74	18694	YBX1,HMGN2,HMGB1,RPS10,RPS26,NCL,RPS25,NUCKS1,RPL35,TUBA1B,RPL37,RPL22,CALR,RPS23,RPL36A,RPS21,SUB1,RPS24,RPS29,RPS27,HSP90AB1,TBCA,RPL30,HNRNPU,RPS8,RPL21,RPL27,RPS15,NPM1,VIM,RPS12,RPL27A,RPL35A,RPS17,SERBP1,LGALS1,RPS14,HSP90AA1,RPS15A,RPS18,HNRNPA2B1,HSPE1,RPL31,RPL38,RPL32,RPS13,RPL36,RPL23A,RAN,RPL39,BTF3,RPS20,FAU,RPS16,RPL37A,HSPD1,RPS6,RPL34,HSPA8,RPS28,RPL5,RPS27A,RPL18A,RPL41,RPL28,RPL…
GO:MF	heterocyclic compound binding	GO:1901363	7.65758e-12	11.1159	6302	109	76	18694	CYBA,YBX1,HMGN2,HMGB1,RPS10,RPS26,NCL,RPS25,NUCKS1,RPL35,TUBA1B,RPL37,RPL22,CALR,RPS23,RPL36A,RPS21,SUB1,RPS24,RPS29,RPS27,HSP90AB1,TBCA,RPL30,HNRNPU,RPS8,RPL21,RPL27,RPS15,NPM1,VIM,RPS12,RPL27A,RPL35A,RPS17,SERBP1,LGALS1,RPS14,HSP90AA1,RPS15A,RPS18,HNRNPA2B1,HSPE1,RPL31,RPL38,RPL32,RPS13,RPL36,RPL23A,RAN,RPL39,BTF3,RPS20,FAU,RPS16,RPL37A,HSPD1,RPS6,RPL34,HSPA8,RPS28,RPL5,RPS27A,RPL18A,RPL41,RPL2…
GO:MF	organic cyclic compound binding	GO:0097159	1.70832e-11	10.7674	6387	109	76	18694	CYBA,YBX1,HMGN2,HMGB1,RPS10,RPS26,NCL,RPS25,NUCKS1,RPL35,TUBA1B,RPL37,RPL22,CALR,RPS23,RPL36A,RPS21,SUB1,RPS24,RPS29,RPS27,HSP90AB1,TBCA,RPL30,HNRNPU,RPS8,RPL21,RPL27,RPS15,NPM1,VIM,RPS12,RPL27A,RPL35A,RPS17,SERBP1,LGALS1,RPS14,HSP90AA1,RPS15A,RPS18,HNRNPA2B1,HSPE1,RPL31,RPL38,RPL32,RPS13,RPL36,RPL23A,RAN,RPL39,BTF3,RPS20,FAU,RPS16,RPL37A,HSPD1,RPS6,RPL34,HSPA8,RPS28,RPL5,RPS27A,RPL18A,RPL41,RPL2…
GO:MF	rRNA binding	GO:0019843	1.72116e-06	5.76418	64	109	8	18694	RPL37,NPM1,RPS14,RPS18,RPS13,RPL23A,RPL5,RPL11
GO:MF	mRNA 5'-UTR binding	GO:0048027	4.53615e-06	5.34331	27	109	6	18694	NCL,RPS14,RPS13,RPL5,RPL41,RPS7
GO:MF	unfolded protein binding	GO:0051082	8.49908e-06	5.07063	111	109	9	18694	CALR,HSP90AB1,NPM1,HSP90AA1,HSPE1,HSPD1,HSPA8,HSPA5,HSP90B1
GO:MF	electron transfer activity	GO:0009055	0.000127691	3.89384	110	109	8	18694	CYBA,NDUFS6,UQCRH,COX7A2,COX6C,UQCR10,UQCRQ,COX7C
GO:MF	cadherin binding	GO:0045296	0.000268188	3.57156	332	109	12	18694	RPS26,HSP90AB1,SERBP1,RPL23A,RAN,RPL34,HSPA8,RPL24,HSPA5,CLIC1,RPL29,RPL14
GO:MF	ubiquitin protein ligase binding	GO:0031625	0.000712674	3.14711	300	109	11	18694	TUBA1B,CALR,HSP90AB1,HSP90AA1,UBA52,HSPD1,HSPA8,RPL5,RPS27A,RPL11,HSPA5
GO:MF	ubiquitin-like protein ligase binding	GO:0044389	0.00125332	2.90194	318	109	11	18694	TUBA1B,CALR,HSP90AB1,HSP90AA1,UBA52,HSPD1,HSPA8,RPL5,RPS27A,RPL11,HSPA5
GO:MF	cell adhesion molecule binding	GO:0050839	0.00180703	2.74303	548	109	14	18694	HMGB1,RPS26,CALR,HSP90AB1,SERBP1,RPL23A,RAN,RPL34,HSPA8,RPL24,HSPA5,CLIC1,RPL29,RPL14
GO:MF	ubiquitin ligase inhibitor activity	GO:1990948	0.00188505	2.72468	6	109	3	18694	RPL5,RPL11,RPS7
GO:MF	double-stranded RNA binding	GO:0003725	0.002869	2.54227	77	109	6	18694	HMGB1,TUBA1B,HSP90AB1,HNRNPU,VIM,HSPD1
GO:MF	ubiquitin-protein transferase inhibitor activity	GO:0055105	0.00328482	2.48349	7	109	3	18694	RPL5,RPL11,RPS7
GO:MF	ubiquinol-cytochrome-c reductase activity	GO:0008121	0.00523338	2.28122	8	109	3	18694	UQCRH,UQCR10,UQCRQ
GO:MF	oxidoreductase activity, acting on diphenols and related substances as donors, cytochrome as acceptor	GO:0016681	0.00523338	2.28122	8	109	3	18694	UQCRH,UQCR10,UQCRQ
GO:MF	protein folding chaperone	GO:0044183	0.00733141	2.13481	26	109	4	18694	CALR,HSP90AB1,HSPA8,HSPA5
GO:MF	oxidoreductase activity, acting on diphenols and related substances as donors	GO:0016679	0.00781672	2.10698	9	109	3	18694	UQCRH,UQCR10,UQCRQ
GO:MF	mRNA binding	GO:0003729	0.0101545	1.99334	554	109	13	18694	RPS26,NCL,RPL35,CALR,HNRNPU,SERBP1,RPS14,HNRNPA2B1,RPS13,RPL5,RPL41,RPL7,RPS7
GO:MF	chaperone binding	GO:0051087	0.0161675	1.79136	104	109	6	18694	CALR,TBCA,HSPE1,HSPD1,HSPA8,HSPA5
GO:MF	protein tag	GO:0031386	0.026165	1.58228	13	109	3	18694	UBA52,UBL5,RPS27A
GO:MF	enzyme binding	GO:0019899	0.0280981	1.55132	1866	109	25	18694	ELANE,PRTN3,CAP1,YBX1,HMGB1,NCL,TUBA1B,CALR,HSP90AB1,HNRNPU,NPM1,HSP90AA1,COL1A2,COL1A1,UBA52,HSPD1,RPS6,HSPA8,RPL5,RPS27A,RPL11,MIF,HSPA5,RPS7,HSP90B1
GO:MF	single-stranded DNA binding	GO:0003697	0.0328705	1.48319	118	109	6	18694	HMGB1,NUCKS1,SUB1,HNRNPU,HNRNPA2B1,HSPD1
GO:BP	skin morphogenesis	GO:0043589	0.00782889	2.1063	11	7	2	18092	ELANE,AZU1
GO:BP	collagen metabolic process	GO:0032963	0.00955073	2.01996	115	7	3	18092	ELANE,AZU1,CYBA
GO:BP	SRP-dependent cotranslational protein targeting to membrane	GO:0006614	1.12688e-91	90.9481	96	109	52	18092	RPS10,RPS26,RPS25,RPL35,RPL37,RPL22,RPS23,RPL36A,RPS21,RPS24,RPS29,RPS27,RPLP2,RPL30,RPS8,RPL21,RPL27,RPS15,RPS12,RPL27A,RPL35A,RPLP1,RPS17,RPS14,RPS15A,RPS18,RPL31,RPL38,RPL32,RPS13,RPL36,UBA52,RPL23A,RPL39,RPS20,FAU,RPS16,RPL37A,RPS6,RPL34,RPS28,RPL5,RPS27A,RPL18A,RPL41,RPL28,RPL11,RPL24,RPL7,RPL29,RPL14,RPS7
GO:BP	cotranslational protein targeting to membrane	GO:0006613	4.60857e-90	89.3364	101	109	52	18092	RPS10,RPS26,RPS25,RPL35,RPL37,RPL22,RPS23,RPL36A,RPS21,RPS24,RPS29,RPS27,RPLP2,RPL30,RPS8,RPL21,RPL27,RPS15,RPS12,RPL27A,RPL35A,RPLP1,RPS17,RPS14,RPS15A,RPS18,RPL31,RPL38,RPL32,RPS13,RPL36,UBA52,RPL23A,RPL39,RPS20,FAU,RPS16,RPL37A,RPS6,RPL34,RPS28,RPL5,RPS27A,RPL18A,RPL41,RPL28,RPL11,RPL24,RPL7,RPL29,RPL14,RPS7
GO:BP	protein targeting to ER	GO:0045047	8.58681e-89	88.0662	114	109	53	18092	RPS10,RPS26,RPS25,RPL35,RPL37,RPL22,RPS23,RPL36A,RPS21,RPS24,RPS29,RPS27,RPLP2,RPL30,RPS8,RPL21,RPL27,RPS15,RPS12,RPL27A,RPL35A,RPLP1,RPS17,RPS14,RPS15A,RPS18,RPL31,RPL38,RPL32,RPS13,RPL36,UBA52,RPL23A,RPL39,RPS20,FAU,RPS16,RPL37A,RPS6,RPL34,RPS28,RPL5,RPS27A,RPL18A,RPL41,RPL28,RPL11,RPL24,HSPA5,RPL7,RPL29,RPL14,RPS7
GO:BP	establishment of protein localization to endoplasmic reticulum	GO:0072599	9.61415e-88	87.0171	118	109	53	18092	RPS10,RPS26,RPS25,RPL35,RPL37,RPL22,RPS23,RPL36A,RPS21,RPS24,RPS29,RPS27,RPLP2,RPL30,RPS8,RPL21,RPL27,RPS15,RPS12,RPL27A,RPL35A,RPLP1,RPS17,RPS14,RPS15A,RPS18,RPL31,RPL38,RPL32,RPS13,RPL36,UBA52,RPL23A,RPL39,RPS20,FAU,RPS16,RPL37A,RPS6,RPL34,RPS28,RPL5,RPS27A,RPL18A,RPL41,RPL28,RPL11,RPL24,HSPA5,RPL7,RPL29,RPL14,RPS7
GO:BP	nuclear-transcribed mRNA catabolic process, nonsense-mediated decay	GO:0000184	3.96613e-84	83.4016	123	109	52	18092	RPS10,RPS26,RPS25,RPL35,RPL37,RPL22,RPS23,RPL36A,RPS21,RPS24,RPS29,RPS27,RPLP2,RPL30,RPS8,RPL21,RPL27,RPS15,RPS12,RPL27A,RPL35A,RPLP1,RPS17,RPS14,RPS15A,RPS18,RPL31,RPL38,RPL32,RPS13,RPL36,UBA52,RPL23A,RPL39,RPS20,FAU,RPS16,RPL37A,RPS6,RPL34,RPS28,RPL5,RPS27A,RPL18A,RPL41,RPL28,RPL11,RPL24,RPL7,RPL29,RPL14,RPS7
GO:BP	protein localization to endoplasmic reticulum	GO:0070972	2.46013e-81	80.609	147	109	53	18092	RPS10,RPS26,RPS25,RPL35,RPL37,RPL22,RPS23,RPL36A,RPS21,RPS24,RPS29,RPS27,RPLP2,RPL30,RPS8,RPL21,RPL27,RPS15,RPS12,RPL27A,RPL35A,RPLP1,RPS17,RPS14,RPS15A,RPS18,RPL31,RPL38,RPL32,RPS13,RPL36,UBA52,RPL23A,RPL39,RPS20,FAU,RPS16,RPL37A,RPS6,RPL34,RPS28,RPL5,RPS27A,RPL18A,RPL41,RPL28,RPL11,RPL24,HSPA5,RPL7,RPL29,RPL14,RPS7
GO:BP	viral transcription	GO:0019083	6.88111e-78	77.1623	180	109	54	18092	RPS10,RPS26,RPS25,NUCKS1,RPL35,RPL37,RPL22,RPS23,RPL36A,RPS21,RPS24,RPS29,RPS27,RPLP2,RPL30,RPS8,RPL21,RPL27,RPS15,RPS12,RPL27A,RPL35A,RPLP1,RPS17,RPS14,RPS15A,RPS18,RPL31,RPL38,RPL32,RPS13,RPL36,UBA52,RPL23A,RPL39,RPS20,FAU,RPS16,RPL37A,RPS6,RPL34,RPS28,RPL5,RPS27A,RPL18A,RPL41,RPL28,RPL11,RPL24,RPL7,POLR2L,RPL29,RPL14,RPS7
GO:BP	viral gene expression	GO:0019080	2.00412e-75	74.6981	197	109	54	18092	RPS10,RPS26,RPS25,NUCKS1,RPL35,RPL37,RPL22,RPS23,RPL36A,RPS21,RPS24,RPS29,RPS27,RPLP2,RPL30,RPS8,RPL21,RPL27,RPS15,RPS12,RPL27A,RPL35A,RPLP1,RPS17,RPS14,RPS15A,RPS18,RPL31,RPL38,RPL32,RPS13,RPL36,UBA52,RPL23A,RPL39,RPS20,FAU,RPS16,RPL37A,RPS6,RPL34,RPS28,RPL5,RPS27A,RPL18A,RPL41,RPL28,RPL11,RPL24,RPL7,POLR2L,RPL29,RPL14,RPS7
GO:BP	translational initiation	GO:0006413	6.00927e-73	72.2212	200	109	53	18092	RPS10,RPS26,RPS25,RPL35,RPL37,RPL22,RPS23,RPL36A,RPS21,RPS24,RPS29,RPS27,RPLP2,RPL30,RPS8,RPL21,RPL27,RPS15,NPM1,RPS12,RPL27A,RPL35A,RPLP1,RPS17,RPS14,RPS15A,RPS18,RPL31,RPL38,RPL32,RPS13,RPL36,UBA52,RPL23A,RPL39,RPS20,FAU,RPS16,RPL37A,RPS6,RPL34,RPS28,RPL5,RPS27A,RPL18A,RPL41,RPL28,RPL11,RPL24,RPL7,RPL29,RPL14,RPS7
GO:BP	protein targeting to membrane	GO:0006612	1.4836e-72	71.8287	203	109	53	18092	RPS10,RPS26,RPS25,RPL35,RPL37,RPL22,RPS23,RPL36A,RPS21,RPS24,RPS29,RPS27,RPLP2,RPL30,RPS8,RPL21,RPL27,RPS15,RPS12,RPL27A,RPL35A,RPLP1,RPS17,RPS14,RPS15A,RPS18,RPL31,RPL38,RPL32,RPS13,RPL36,UBA52,RPL23A,RPL39,RPS20,FAU,RPS16,RPL37A,RPS6,RPL34,RPS28,RPL5,RPS27A,RPL18A,RPL41,RPL28,RPL11,RPL24,HSPA5,RPL7,RPL29,RPL14,RPS7
GO:BP	nuclear-transcribed mRNA catabolic process	GO:0000956	4.82174e-69	68.3168	215	109	52	18092	RPS10,RPS26,RPS25,RPL35,RPL37,RPL22,RPS23,RPL36A,RPS21,RPS24,RPS29,RPS27,RPLP2,RPL30,RPS8,RPL21,RPL27,RPS15,RPS12,RPL27A,RPL35A,RPLP1,RPS17,RPS14,RPS15A,RPS18,RPL31,RPL38,RPL32,RPS13,RPL36,UBA52,RPL23A,RPL39,RPS20,FAU,RPS16,RPL37A,RPS6,RPL34,RPS28,RPL5,RPS27A,RPL18A,RPL41,RPL28,RPL11,RPL24,RPL7,RPL29,RPL14,RPS7
GO:BP	mRNA catabolic process	GO:0006402	4.14252e-65	64.3827	386	109	58	18092	YBX1,RPS10,RPS26,RPS25,RPL35,RPL37,RPL22,RPS23,RPL36A,RPS21,RPS24,RPS29,RPS27,RPLP2,RPL30,HNRNPU,RPS8,RPL21,RPL27,RPS15,NPM1,VIM,RPS12,RPL27A,RPL35A,RPLP1,RPS17,SERBP1,RPS14,RPS15A,RPS18,RPL31,RPL38,RPL32,RPS13,RPL36,UBA52,RPL23A,RPL39,RPS20,FAU,RPS16,RPL37A,RPS6,RPL34,HSPA8,RPS28,RPL5,RPS27A,RPL18A,RPL41,RPL28,RPL11,RPL24,RPL7,RPL29,RPL14,RPS7
GO:BP	RNA catabolic process	GO:0006401	1.52228e-62	61.8175	425	109	58	18092	YBX1,RPS10,RPS26,RPS25,RPL35,RPL37,RPL22,RPS23,RPL36A,RPS21,RPS24,RPS29,RPS27,RPLP2,RPL30,HNRNPU,RPS8,RPL21,RPL27,RPS15,NPM1,VIM,RPS12,RPL27A,RPL35A,RPLP1,RPS17,SERBP1,RPS14,RPS15A,RPS18,RPL31,RPL38,RPL32,RPS13,RPL36,UBA52,RPL23A,RPL39,RPS20,FAU,RPS16,RPL37A,RPS6,RPL34,HSPA8,RPS28,RPL5,RPS27A,RPL18A,RPL41,RPL28,RPL11,RPL24,RPL7,RPL29,RPL14,RPS7
GO:BP	establishment of protein localization to membrane	GO:0090150	4.10982e-61	60.3862	342	109	54	18092	RPS10,RPS26,RPS25,RPL35,RPL37,RPL22,RPS23,RPL36A,RPS21,RPS24,RPS29,RPS27,RPLP2,RPL30,RPS8,RPL21,RPL27,RPS15,RPS12,RPL27A,RPL35A,RPLP1,RPS17,RPS14,HSP90AA1,RPS15A,RPS18,RPL31,RPL38,RPL32,RPS13,RPL36,UBA52,RPL23A,RPL39,RPS20,FAU,RPS16,RPL37A,RPS6,RPL34,RPS28,RPL5,RPS27A,RPL18A,RPL41,RPL28,RPL11,RPL24,HSPA5,RPL7,RPL29,RPL14,RPS7
GO:BP	protein targeting	GO:0006605	7.41117e-60	59.1301	441	109	57	18092	RPS10,RPS26,RPS25,RPL35,RPL37,RPL22,RPS23,RPL36A,RPS21,RPS24,RPS29,RPS27,RPLP2,RPL30,RPS8,RPL21,RPL27,RPS15,RPS12,RPL27A,RPL35A,RPLP1,RPS17,RPS14,HSP90AA1,RPS15A,RPS18,RPL31,RPL38,RPL32,RPS13,RPL36,UBA52,RPL23A,UBL5,RPL39,RPS20,FAU,RPS16,RPL37A,HSPD1,RPS6,RPL34,HSPA8,RPS28,RPL5,RPS27A,RPL18A,RPL41,RPL28,RPL11,RPL24,HSPA5,RPL7,RPL29,RPL14,RPS7
GO:BP	nucleobase-containing compound catabolic process	GO:0034655	1.20708e-56	55.9183	566	109	59	18092	YBX1,HMGB1,RPS10,RPS26,RPS25,RPL35,RPL37,RPL22,RPS23,RPL36A,RPS21,RPS24,RPS29,RPS27,RPLP2,RPL30,HNRNPU,RPS8,RPL21,RPL27,RPS15,NPM1,VIM,RPS12,RPL27A,RPL35A,RPLP1,RPS17,SERBP1,RPS14,RPS15A,RPS18,RPL31,RPL38,RPL32,RPS13,RPL36,UBA52,RPL23A,RPL39,RPS20,FAU,RPS16,RPL37A,RPS6,RPL34,HSPA8,RPS28,RPL5,RPS27A,RPL18A,RPL41,RPL28,RPL11,RPL24,RPL7,RPL29,RPL14,RPS7
GO:BP	biological process involved in symbiotic interaction	GO:0044403	3.04939e-56	55.5158	996	109	69	18092	CTSG,ELANE,AZU1,HMGB1,RPS10,RPS26,RPS25,NUCKS1,RPL35,RPL37,RPL22,RPS23,RPL36A,RPS21,RPS24,RPS29,RPS27,RPLP2,HSP90AB1,RPL30,HNRNPU,RPS8,RPL21,RPL27,RPS15,NPM1,VIM,RPS12,RPL27A,RPL35A,RPLP1,RPS17,LGALS1,RPS14,HSP90AA1,RPS15A,RPS18,HNRNPA2B1,RPL31,RPL38,RPL32,RPS13,RPL36,UBA52,RPL23A,RAN,RPL39,RPS20,FAU,RPS16,RPL37A,HSPD1,RPS6,RPL34,HSPA8,RPS28,RPL5,RPS27A,RPL18A,RPL41,RPL28,RPL11,RPL24,CFL1,RPL7,PO…
GO:BP	establishment of protein localization to organelle	GO:0072594	1.34689e-55	54.8707	589	109	59	18092	RPS10,RPS26,RPS25,RPL35,RPL37,RPL22,RPS23,RPL36A,RPS21,RPS24,RPS29,RPS27,RPLP2,HSP90AB1,RPL30,RPS8,RPL21,RPL27,RPS15,RPS12,RPL27A,RPL35A,RPLP1,RPS17,RPS14,HSP90AA1,RPS15A,RPS18,RPL31,RPL38,RPL32,RPS13,RPL36,UBA52,RPL23A,RAN,UBL5,RPL39,RPS20,FAU,RPS16,RPL37A,HSPD1,RPS6,RPL34,HSPA8,RPS28,RPL5,RPS27A,RPL18A,RPL41,RPL28,RPL11,RPL24,HSPA5,RPL7,RPL29,RPL14,RPS7
GO:BP	heterocycle catabolic process	GO:0046700	4.55457e-55	54.3416	601	109	59	18092	YBX1,HMGB1,RPS10,RPS26,RPS25,RPL35,RPL37,RPL22,RPS23,RPL36A,RPS21,RPS24,RPS29,RPS27,RPLP2,RPL30,HNRNPU,RPS8,RPL21,RPL27,RPS15,NPM1,VIM,RPS12,RPL27A,RPL35A,RPLP1,RPS17,SERBP1,RPS14,RPS15A,RPS18,RPL31,RPL38,RPL32,RPS13,RPL36,UBA52,RPL23A,RPL39,RPS20,FAU,RPS16,RPL37A,RPS6,RPL34,HSPA8,RPS28,RPL5,RPS27A,RPL18A,RPL41,RPL28,RPL11,RPL24,RPL7,RPL29,RPL14,RPS7
GO:BP	cellular nitrogen compound catabolic process	GO:0044270	7.50834e-55	54.1245	606	109	59	18092	YBX1,HMGB1,RPS10,RPS26,RPS25,RPL35,RPL37,RPL22,RPS23,RPL36A,RPS21,RPS24,RPS29,RPS27,RPLP2,RPL30,HNRNPU,RPS8,RPL21,RPL27,RPS15,NPM1,VIM,RPS12,RPL27A,RPL35A,RPLP1,RPS17,SERBP1,RPS14,RPS15A,RPS18,RPL31,RPL38,RPL32,RPS13,RPL36,UBA52,RPL23A,RPL39,RPS20,FAU,RPS16,RPL37A,RPS6,RPL34,HSPA8,RPS28,RPL5,RPS27A,RPL18A,RPL41,RPL28,RPL11,RPL24,RPL7,RPL29,RPL14,RPS7
GO:BP	aromatic compound catabolic process	GO:0019439	3.60942e-54	53.4426	622	109	59	18092	YBX1,HMGB1,RPS10,RPS26,RPS25,RPL35,RPL37,RPL22,RPS23,RPL36A,RPS21,RPS24,RPS29,RPS27,RPLP2,RPL30,HNRNPU,RPS8,RPL21,RPL27,RPS15,NPM1,VIM,RPS12,RPL27A,RPL35A,RPLP1,RPS17,SERBP1,RPS14,RPS15A,RPS18,RPL31,RPL38,RPL32,RPS13,RPL36,UBA52,RPL23A,RPL39,RPS20,FAU,RPS16,RPL37A,RPS6,RPL34,HSPA8,RPS28,RPL5,RPS27A,RPL18A,RPL41,RPL28,RPL11,RPL24,RPL7,RPL29,RPL14,RPS7
GO:BP	viral process	GO:0016032	1.77224e-53	52.7515	940	109	66	18092	HMGB1,RPS10,RPS26,RPS25,NUCKS1,RPL35,RPL37,RPL22,RPS23,RPL36A,RPS21,RPS24,RPS29,RPS27,RPLP2,HSP90AB1,RPL30,HNRNPU,RPS8,RPL21,RPL27,RPS15,NPM1,VIM,RPS12,RPL27A,RPL35A,RPLP1,RPS17,LGALS1,RPS14,HSP90AA1,RPS15A,RPS18,HNRNPA2B1,RPL31,RPL38,RPL32,RPS13,RPL36,UBA52,RPL23A,RAN,RPL39,RPS20,FAU,RPS16,RPL37A,HSPD1,RPS6,RPL34,HSPA8,RPS28,RPL5,RPS27A,RPL18A,RPL41,RPL28,RPL11,RPL24,CFL1,RPL7,POLR2L,RPL29,RPL14…
GO:BP	organic cyclic compound catabolic process	GO:1901361	5.08493e-53	52.2937	650	109	59	18092	YBX1,HMGB1,RPS10,RPS26,RPS25,RPL35,RPL37,RPL22,RPS23,RPL36A,RPS21,RPS24,RPS29,RPS27,RPLP2,RPL30,HNRNPU,RPS8,RPL21,RPL27,RPS15,NPM1,VIM,RPS12,RPL27A,RPL35A,RPLP1,RPS17,SERBP1,RPS14,RPS15A,RPS18,RPL31,RPL38,RPL32,RPS13,RPL36,UBA52,RPL23A,RPL39,RPS20,FAU,RPS16,RPL37A,RPS6,RPL34,HSPA8,RPS28,RPL5,RPS27A,RPL18A,RPL41,RPL28,RPL11,RPL24,RPL7,RPL29,RPL14,RPS7
GO:BP	protein localization to organelle	GO:0033365	7.04047e-50	49.1524	1014	109	65	18092	SRGN,YBX1,RPS10,RPS26,RPS25,RPL35,RPL37,RPL22,CALR,RPS23,RPL36A,RPS21,RPS24,RPS29,RPS27,RPLP2,HSP90AB1,RPL30,HNRNPU,RPS8,RPL21,RPL27,RPS15,NPM1,RPS12,RPL27A,RPL35A,RPLP1,RPS17,RPS14,HSP90AA1,RPS15A,RPS18,RPL31,RPL38,COL1A1,RPL32,RPS13,RPL36,UBA52,RPL23A,RAN,UBL5,RPL39,RPS20,FAU,RPS16,RPL37A,HSPD1,RPS6,RPL34,HSPA8,RPS28,RPL5,RPS27A,RPL18A,RPL41,RPL28,RPL11,RPL24,HSPA5,RPL7,RPL29,RPL14,RPS7
GO:BP	mRNA metabolic process	GO:0016071	1.44256e-49	48.8409	877	109	62	18092	YBX1,RPS10,RPS26,NCL,RPS25,RPL35,RPL37,RPL22,RPS23,RPL36A,RPS21,RPS24,RPS29,RPS27,RPLP2,RPL30,HNRNPU,RPS8,RPL21,RPL27,RPS15,NPM1,VIM,RPS12,RPL27A,RPL35A,RPLP1,RPS17,SERBP1,RPS14,RPS15A,RPS18,HNRNPA2B1,RPL31,RPL38,RPL32,RPS13,RPL36,UBA52,RPL23A,UBL5,RPL39,RPS20,FAU,RPS16,RPL37A,RPS6,RPL34,HSPA8,RPS28,RPL5,RPS27A,RPL18A,RPL41,RPL28,RPL11,RPL24,RPL7,POLR2L,RPL29,RPL14,RPS7
GO:BP	peptide biosynthetic process	GO:0043043	1.68937e-49	48.7723	788	109	60	18092	ELANE,YBX1,RPS10,RPS26,NCL,RPS25,RPL35,TMA7,RPL37,RPL22,CALR,RPS23,RPL36A,RPS21,RPS24,RPS29,RPS27,RPLP2,RPL30,RPS8,RPL21,RPL27,RPS15,NPM1,VIM,RPS12,RPL27A,RPL35A,RPLP1,RPS17,RPS14,RPS15A,RPS18,RPL31,RPL38,RPL32,RPS13,RPL36,UBA52,RPL23A,RPL39,RPS20,FAU,RPS16,RPL37A,RPS6,RPL34,RPS28,RPL5,RPS27A,RPL18A,RPL41,RPL28,RPL11,RPL24,RPL7,RPL29,RPL14,EEF1B2,RPS7
GO:BP	translation	GO:0006412	7.14283e-49	48.1461	763	109	59	18092	YBX1,RPS10,RPS26,NCL,RPS25,RPL35,TMA7,RPL37,RPL22,CALR,RPS23,RPL36A,RPS21,RPS24,RPS29,RPS27,RPLP2,RPL30,RPS8,RPL21,RPL27,RPS15,NPM1,VIM,RPS12,RPL27A,RPL35A,RPLP1,RPS17,RPS14,RPS15A,RPS18,RPL31,RPL38,RPL32,RPS13,RPL36,UBA52,RPL23A,RPL39,RPS20,FAU,RPS16,RPL37A,RPS6,RPL34,RPS28,RPL5,RPS27A,RPL18A,RPL41,RPL28,RPL11,RPL24,RPL7,RPL29,RPL14,EEF1B2,RPS7
GO:BP	peptide metabolic process	GO:0006518	1.11589e-47	46.9524	941	109	62	18092	CTSG,ELANE,YBX1,GLO1,RPS10,RPS26,NCL,RPS25,RPL35,TMA7,RPL37,RPL22,CALR,RPS23,RPL36A,RPS21,RPS24,RPS29,RPS27,RPLP2,RPL30,RPS8,RPL21,RPL27,RPS15,NPM1,VIM,RPS12,RPL27A,RPL35A,RPLP1,RPS17,RPS14,RPS15A,RPS18,RPL31,RPL38,RPL32,RPS13,RPL36,UBA52,RPL23A,RPL39,RPS20,FAU,RPS16,RPL37A,RPS6,RPL34,RPS28,RPL5,RPS27A,RPL18A,RPL41,RPL28,RPL11,RPL24,RPL7,RPL29,RPL14,EEF1B2,RPS7
GO:BP	amide biosynthetic process	GO:0043604	2.97437e-45	44.5266	928	109	60	18092	ELANE,YBX1,RPS10,RPS26,NCL,RPS25,RPL35,TMA7,RPL37,RPL22,CALR,RPS23,RPL36A,RPS21,RPS24,RPS29,RPS27,RPLP2,RPL30,RPS8,RPL21,RPL27,RPS15,NPM1,VIM,RPS12,RPL27A,RPL35A,RPLP1,RPS17,RPS14,RPS15A,RPS18,RPL31,RPL38,RPL32,RPS13,RPL36,UBA52,RPL23A,RPL39,RPS20,FAU,RPS16,RPL37A,RPS6,RPL34,RPS28,RPL5,RPS27A,RPL18A,RPL41,RPL28,RPL11,RPL24,RPL7,RPL29,RPL14,EEF1B2,RPS7
GO:BP	protein localization to membrane	GO:0072657	3.627e-45	44.4405	660	109	54	18092	RPS10,RPS26,RPS25,RPL35,RPL37,RPL22,RPS23,RPL36A,RPS21,RPS24,RPS29,RPS27,RPLP2,RPL30,RPS8,RPL21,RPL27,RPS15,RPS12,RPL27A,RPL35A,RPLP1,RPS17,RPS14,HSP90AA1,RPS15A,RPS18,RPL31,RPL38,RPL32,RPS13,RPL36,UBA52,RPL23A,RPL39,RPS20,FAU,RPS16,RPL37A,RPS6,RPL34,RPS28,RPL5,RPS27A,RPL18A,RPL41,RPL28,RPL11,RPL24,HSPA5,RPL7,RPL29,RPL14,RPS7
GO:BP	intracellular protein transport	GO:0006886	5.72503e-44	43.2422	1195	109	64	18092	RPS10,RPS26,RPS25,RPL35,RPL37,RPL22,CALR,RPS23,RPL36A,RPS21,RPS24,RPS29,RPS27,RPLP2,HSP90AB1,RPL30,HNRNPU,RPS8,RPL21,RPL27,RPS15,NPM1,RPS12,RPL27A,RPL35A,RPLP1,RPS17,RPS14,HSP90AA1,RPS15A,RPS18,HNRNPA2B1,RPL31,RPL38,RPL32,RPS13,RPL36,UBA52,RPL23A,RAN,UBL5,RPL39,RPS20,FAU,RPS16,RPL37A,HSPD1,RPS6,RPL34,HSPA8,RPS28,RPL5,RPS27A,RPL18A,RPL41,RPL28,RPL11,RPL24,HSPA5,RPL7,RPL29,RPL14,RPS7,HSP90B1
GO:BP	cellular macromolecule catabolic process	GO:0044265	9.90808e-42	41.004	1237	109	63	18092	YBX1,HMGB1,RPS10,RPS26,RPS25,RPL35,RPL37,RPL22,RPS23,RPL36A,RPS21,RPS24,RPS29,RPS27,RPLP2,HSP90AB1,RPL30,HNRNPU,RPS8,RPL21,RPL27,RPS15,NPM1,VIM,RPS12,RPL27A,RPL35A,RPLP1,RPS17,SERBP1,RPS14,HSP90AA1,RPS15A,RPS18,RPL31,RPL38,RPL32,RPS13,RPL36,UBA52,RPL23A,RPL39,RPS20,FAU,RPS16,RPL37A,RPS6,RPL34,HSPA8,RPS28,RPL5,RPS27A,RPL18A,RPL41,RPL28,RPL11,RPL24,HSPA5,RPL7,RPL29,RPL14,RPS7,HSP90B1
GO:BP	cellular amide metabolic process	GO:0043603	9.5929e-41	40.018	1223	109	62	18092	CTSG,ELANE,YBX1,GLO1,RPS10,RPS26,NCL,RPS25,RPL35,TMA7,RPL37,RPL22,CALR,RPS23,RPL36A,RPS21,RPS24,RPS29,RPS27,RPLP2,RPL30,RPS8,RPL21,RPL27,RPS15,NPM1,VIM,RPS12,RPL27A,RPL35A,RPLP1,RPS17,RPS14,RPS15A,RPS18,RPL31,RPL38,RPL32,RPS13,RPL36,UBA52,RPL23A,RPL39,RPS20,FAU,RPS16,RPL37A,RPS6,RPL34,RPS28,RPL5,RPS27A,RPL18A,RPL41,RPL28,RPL11,RPL24,RPL7,RPL29,RPL14,EEF1B2,RPS7
GO:BP	macromolecule catabolic process	GO:0009057	2.93434e-38	37.5325	1477	109	64	18092	ELANE,YBX1,HMGB1,RPS10,RPS26,RPS25,RPL35,RPL37,RPL22,RPS23,RPL36A,RPS21,RPS24,RPS29,RPS27,RPLP2,HSP90AB1,RPL30,HNRNPU,RPS8,RPL21,RPL27,RPS15,NPM1,VIM,RPS12,RPL27A,RPL35A,RPLP1,RPS17,SERBP1,RPS14,HSP90AA1,RPS15A,RPS18,RPL31,RPL38,RPL32,RPS13,RPL36,UBA52,RPL23A,RPL39,RPS20,FAU,RPS16,RPL37A,RPS6,RPL34,HSPA8,RPS28,RPL5,RPS27A,RPL18A,RPL41,RPL28,RPL11,RPL24,HSPA5,RPL7,RPL29,RPL14,RPS7,HSP90B1
GO:BP	intracellular transport	GO:0046907	5.06921e-38	37.2951	1777	109	68	18092	RPS10,RPS26,RPS25,RPL35,TUBA1B,RPL37,RPL22,CALR,RPS23,RPL36A,RPS21,RPS24,RPS29,RPS27,RPLP2,HSP90AB1,RPL30,HNRNPU,RPS8,RPL21,RPL27,RPS15,NPM1,RPS12,RPL27A,RPL35A,RPLP1,RPS17,RPS14,HSP90AA1,RPS15A,RPS18,HNRNPA2B1,RPL31,RPL38,RPL32,RPS13,RPL36,ATP5MF,UBA52,RPL23A,RAN,UBL5,RPL39,ATP5ME,RPS20,FAU,RPS16,RPL37A,HSPD1,RPS6,ATP5MG,RPL34,HSPA8,RPS28,RPL5,RPS27A,RPL18A,RPL41,RPL28,RPL11,RPL24,HSPA5,RPL7,RPL…
GO:BP	biological process involved in interspecies interaction between organisms	GO:0044419	9.13197e-37	36.0394	2272	109	73	18092	CTSG,ELANE,AZU1,CYBA,PRTN3,HMGN2,HMGB1,RPS10,RPS26,RPS25,NUCKS1,RPL35,RPL37,RPL22,RPS23,RPL36A,RPS21,RPS24,RPS29,RPS27,RPLP2,HSP90AB1,RPL30,HNRNPU,RPS8,RPL21,RPL27,RPS15,NPM1,VIM,RPS12,RPL27A,RPL35A,RPLP1,RPS17,LGALS1,RPS14,HSP90AA1,RPS15A,RPS18,HNRNPA2B1,RPL31,RPL38,RPL32,RPS13,RPL36,UBA52,RPL23A,RAN,RPL39,RPS20,FAU,RPS16,RPL37A,HSPD1,RPS6,RPL34,HSPA8,RPS28,RPL5,RPS27A,RPL18A,RPL41,RPL28,RPL11,M…
GO:BP	establishment of localization in cell	GO:0051649	1.30336e-35	34.8849	2840	109	78	18092	CTSG,ELANE,AZU1,CYBA,PRTN3,SRGN,CAP1,HMGB1,RPS10,RPS26,RPS25,RPL35,TUBA1B,RPL37,RPL22,CALR,RPS23,RPL36A,RPS21,RPS24,RPS29,RPS27,RPLP2,HSP90AB1,RPL30,HNRNPU,RPS8,RPL21,RPL27,RPS15,NPM1,RPS12,RPL27A,RPL35A,RPLP1,RPS17,RPS14,HSP90AA1,RPS15A,RPS18,HNRNPA2B1,RPL31,RPL38,RPL32,RPS13,RPL36,ATP5MF,UBA52,RPL23A,RAN,UBL5,RPL39,ATP5ME,RPS20,FAU,RPS16,RPL37A,HSPD1,RPS6,ATP5MG,RPL34,HSPA8,RPS28,RPL5,RPS27A,RP…
GO:BP	protein transport	GO:0015031	2.50377e-34	33.6014	1946	109	67	18092	RPS10,RPS26,TOMM6,RPS25,RPL35,RPL37,RPL22,CALR,RPS23,RPL36A,RPS21,RPS24,RPS29,RPS27,RPLP2,HSP90AB1,RPL30,HNRNPU,RPS8,RPL21,RPL27,RPS15,NPM1,RPS12,RPL27A,RPL35A,RPLP1,RPS17,RPS14,HSP90AA1,RPS15A,RPS18,HNRNPA2B1,RPL31,RPL38,COL1A1,RPL32,RPS13,RPL36,UBA52,RPL23A,RAN,UBL5,RPL39,BTF3,RPS20,FAU,RPS16,RPL37A,HSPD1,RPS6,RPL34,HSPA8,RPS28,RPL5,RPS27A,RPL18A,RPL41,RPL28,RPL11,RPL24,HSPA5,RPL7,RPL29,RPL14,R…
GO:BP	peptide transport	GO:0015833	9.94543e-34	33.0024	1989	109	67	18092	RPS10,RPS26,TOMM6,RPS25,RPL35,RPL37,RPL22,CALR,RPS23,RPL36A,RPS21,RPS24,RPS29,RPS27,RPLP2,HSP90AB1,RPL30,HNRNPU,RPS8,RPL21,RPL27,RPS15,NPM1,RPS12,RPL27A,RPL35A,RPLP1,RPS17,RPS14,HSP90AA1,RPS15A,RPS18,HNRNPA2B1,RPL31,RPL38,COL1A1,RPL32,RPS13,RPL36,UBA52,RPL23A,RAN,UBL5,RPL39,BTF3,RPS20,FAU,RPS16,RPL37A,HSPD1,RPS6,RPL34,HSPA8,RPS28,RPL5,RPS27A,RPL18A,RPL41,RPL28,RPL11,RPL24,HSPA5,RPL7,RPL29,RPL14,R…
GO:BP	amide transport	GO:0042886	2.98332e-33	32.5253	2024	109	67	18092	RPS10,RPS26,TOMM6,RPS25,RPL35,RPL37,RPL22,CALR,RPS23,RPL36A,RPS21,RPS24,RPS29,RPS27,RPLP2,HSP90AB1,RPL30,HNRNPU,RPS8,RPL21,RPL27,RPS15,NPM1,RPS12,RPL27A,RPL35A,RPLP1,RPS17,RPS14,HSP90AA1,RPS15A,RPS18,HNRNPA2B1,RPL31,RPL38,COL1A1,RPL32,RPS13,RPL36,UBA52,RPL23A,RAN,UBL5,RPL39,BTF3,RPS20,FAU,RPS16,RPL37A,HSPD1,RPS6,RPL34,HSPA8,RPS28,RPL5,RPS27A,RPL18A,RPL41,RPL28,RPL11,RPL24,HSPA5,RPL7,RPL29,RPL14,R…
GO:BP	cellular protein localization	GO:0034613	2.98332e-33	32.5253	2024	109	67	18092	SRGN,YBX1,RPS10,RPS26,RPS25,RPL35,RPL37,RPL22,CALR,RPS23,RPL36A,RPS21,RPS24,RPS29,RPS27,RPLP2,HSP90AB1,RPL30,HNRNPU,RPS8,RPL21,RPL27,RPS15,NPM1,RPS12,RPL27A,RPL35A,RPLP1,RPS17,RPS14,HSP90AA1,RPS15A,RPS18,HNRNPA2B1,RPL31,RPL38,COL1A1,RPL32,RPS13,RPL36,UBA52,RPL23A,RAN,UBL5,RPL39,RPS20,FAU,RPS16,RPL37A,HSPD1,RPS6,RPL34,HSPA8,RPS28,RPL5,RPS27A,RPL18A,RPL41,RPL28,RPL11,RPL24,HSPA5,RPL7,RPL29,RPL14,RP…
GO:BP	cellular macromolecule localization	GO:0070727	4.19515e-33	32.3773	2035	109	67	18092	SRGN,YBX1,RPS10,RPS26,RPS25,RPL35,RPL37,RPL22,CALR,RPS23,RPL36A,RPS21,RPS24,RPS29,RPS27,RPLP2,HSP90AB1,RPL30,HNRNPU,RPS8,RPL21,RPL27,RPS15,NPM1,RPS12,RPL27A,RPL35A,RPLP1,RPS17,RPS14,HSP90AA1,RPS15A,RPS18,HNRNPA2B1,RPL31,RPL38,COL1A1,RPL32,RPS13,RPL36,UBA52,RPL23A,RAN,UBL5,RPL39,RPS20,FAU,RPS16,RPL37A,HSPD1,RPS6,RPL34,HSPA8,RPS28,RPL5,RPS27A,RPL18A,RPL41,RPL28,RPL11,RPL24,HSPA5,RPL7,RPL29,RPL14,RP…
GO:BP	establishment of protein localization	GO:0045184	5.53628e-33	32.2568	2044	109	67	18092	RPS10,RPS26,TOMM6,RPS25,RPL35,RPL37,RPL22,CALR,RPS23,RPL36A,RPS21,RPS24,RPS29,RPS27,RPLP2,HSP90AB1,RPL30,HNRNPU,RPS8,RPL21,RPL27,RPS15,NPM1,RPS12,RPL27A,RPL35A,RPLP1,RPS17,RPS14,HSP90AA1,RPS15A,RPS18,HNRNPA2B1,RPL31,RPL38,COL1A1,RPL32,RPS13,RPL36,UBA52,RPL23A,RAN,UBL5,RPL39,BTF3,RPS20,FAU,RPS16,RPL37A,HSPD1,RPS6,RPL34,HSPA8,RPS28,RPL5,RPS27A,RPL18A,RPL41,RPL28,RPL11,RPL24,HSPA5,RPL7,RPL29,RPL14,R…
GO:BP	nitrogen compound transport	GO:0071705	2.34715e-31	30.6295	2347	109	69	18092	CYBA,YBX1,RPS10,RPS26,TOMM6,RPS25,RPL35,RPL37,RPL22,CALR,RPS23,RPL36A,RPS21,RPS24,RPS29,RPS27,RPLP2,HSP90AB1,RPL30,HNRNPU,RPS8,RPL21,RPL27,RPS15,NPM1,RPS12,RPL27A,RPL35A,RPLP1,RPS17,RPS14,HSP90AA1,RPS15A,RPS18,HNRNPA2B1,RPL31,RPL38,COL1A1,RPL32,RPS13,RPL36,UBA52,RPL23A,RAN,UBL5,RPL39,BTF3,RPS20,FAU,RPS16,RPL37A,HSPD1,RPS6,RPL34,HSPA8,RPS28,RPL5,RPS27A,RPL18A,RPL41,RPL28,RPL11,RPL24,HSPA5,RPL7,RPL…
GO:BP	organonitrogen compound biosynthetic process	GO:1901566	3.71459e-31	30.4301	1854	109	63	18092	ELANE,YBX1,RPS10,RPS26,NCL,RPS25,RPL35,TMA7,RPL37,RPL22,CALR,RPS23,RPL36A,RPS21,RPS24,RPS29,RPS27,RPLP2,RPL30,RPS8,RPL21,RPL27,RPS15,NPM1,VIM,RPS12,RPL27A,RPL35A,RPLP1,RPS17,RPS14,RPS15A,RPS18,RPL31,RPL38,RPL32,RPS13,RPL36,ATP5MF,UBA52,RPL23A,RPL39,ATP5ME,RPS20,FAU,RPS16,RPL37A,RPS6,ATP5MG,RPL34,RPS28,RPL5,RPS27A,RPL18A,RPL41,RPL28,RPL11,RPL24,RPL7,RPL29,RPL14,EEF1B2,RPS7
GO:BP	cellular localization	GO:0051641	1.46339e-30	29.8346	3562	109	80	18092	CTSG,ELANE,AZU1,CYBA,PRTN3,SRGN,CAP1,YBX1,HMGB1,RPS10,RPS26,RPS25,RPL35,TUBA1B,RPL37,RPL22,CALR,RPS23,RPL36A,RPS21,RPS24,RPS29,RPS27,RPLP2,HSP90AB1,RPL30,HNRNPU,RPS8,RPL21,RPL27,RPS15,NPM1,RPS12,RPL27A,RPL35A,RPLP1,RPS17,RPS14,HSP90AA1,RPS15A,RPS18,HNRNPA2B1,RPL31,RPL38,COL1A1,RPL32,RPS13,RPL36,ATP5MF,UBA52,RPL23A,RAN,UBL5,RPL39,ATP5ME,RPS20,FAU,RPS16,RPL37A,HSPD1,RPS6,ATP5MG,RPL34,HSPA8,RPS28,RP…
GO:BP	organic substance transport	GO:0071702	1.38282e-27	26.8592	2790	109	70	18092	CYBA,YBX1,RPS10,RPS26,TOMM6,RPS25,RPL35,RPL37,RPL22,CALR,RPS23,RPL36A,RPS21,RPS24,RPS29,RPS27,RPLP2,HSP90AB1,RPL30,HNRNPU,RPS8,RPL21,RPL27,RPS15,NPM1,RPS12,RPL27A,RPL35A,RPLP1,RPS17,RPS14,HSP90AA1,RPS15A,RPS18,HNRNPA2B1,RPL31,RPL38,COL1A1,RPL32,RPS13,RPL36,UBA52,RPL23A,RAN,UBL5,RPL39,BTF3,RPS20,FAU,RPS16,RPL37A,HSPD1,RPS6,RPL34,HSPA8,RPS28,RPL5,RPS27A,RPL18A,RPL41,RPL28,RPL11,MIF,RPL24,HSPA5,RPL7…
GO:BP	ion transport	GO:0006811	2.10639e-27	26.6765	3689	109	78	18092	CYBA,YBX1,S100A6,RPS10,RPS26,TOMM6,RPS25,RPL35,RPL37,RPL22,CALR,RPS23,RPL36A,RPS21,RPS24,RPS29,RPS27,RPLP2,HSP90AB1,RPL30,HNRNPU,RPS8,RPL21,RPL27,RPS15,NPM1,RPS12,RPL27A,RPL35A,RPLP1,RPS17,RPS14,HSP90AA1,RPS15A,RPS18,HNRNPA2B1,RPL31,RPL38,COL1A1,RPL32,RPS13,RPL36,ATP5MF,UBA52,RPL23A,RAN,UBL5,RPL39,ATP5ME,BTF3,RPS20,FAU,RPS16,COX7A2,RPL37A,HSPD1,RPS6,ATP5MG,COX6C,RPL34,HSPA8,RPS28,RPL5,RPS27A,RPL1…
GO:BP	negative regulation of gene expression	GO:0010629	2.20407e-27	26.6568	2516	109	67	18092	ELANE,YBX1,HMGB1,RPS10,RPS26,NCL,RPS25,RPL35,RPL37,RPL22,CALR,RPS23,RPL36A,RPS21,RPS24,RPS29,RPS27,RPLP2,HSP90AB1,RPL30,HNRNPU,RPS8,RPL21,RPL27,RPS15,NPM1,VIM,RPS12,RPL27A,RPL35A,RPLP1,RPS17,SERBP1,RPS14,RPS15A,RPS18,HNRNPA2B1,RPL31,RPL38,RPL32,RPS13,RPL36,UBA52,RPL23A,RAN,RPL39,RPS20,FAU,RPS16,RPL37A,RPS6,RPL34,HSPA8,RPS28,RPL5,RPS27A,RPL18A,RPL41,RPL28,RPL11,MIF,RPL24,RPL7,POLR2L,RPL29,RPL14,RP…
GO:BP	anion transport	GO:0006820	2.26571e-27	26.6448	2914	109	71	18092	CYBA,YBX1,RPS10,RPS26,TOMM6,RPS25,RPL35,RPL37,RPL22,CALR,RPS23,RPL36A,RPS21,RPS24,RPS29,RPS27,RPLP2,HSP90AB1,RPL30,HNRNPU,RPS8,RPL21,RPL27,RPS15,NPM1,RPS12,RPL27A,RPL35A,RPLP1,RPS17,RPS14,HSP90AA1,RPS15A,RPS18,HNRNPA2B1,RPL31,RPL38,COL1A1,RPL32,RPS13,RPL36,UBA52,RPL23A,RAN,UBL5,RPL39,BTF3,RPS20,FAU,RPS16,RPL37A,HSPD1,RPS6,RPL34,HSPA8,RPS28,RPL5,RPS27A,RPL18A,RPL41,RPL28,RPL11,MIF,RPL24,HSPA5,CLIC…
GO:BP	organic substance catabolic process	GO:1901575	4.97447e-27	26.3033	2271	109	64	18092	ELANE,YBX1,HMGB1,RPS10,RPS26,RPS25,RPL35,RPL37,RPL22,RPS23,RPL36A,RPS21,RPS24,RPS29,RPS27,RPLP2,HSP90AB1,RPL30,HNRNPU,RPS8,RPL21,RPL27,RPS15,NPM1,VIM,RPS12,RPL27A,RPL35A,RPLP1,RPS17,SERBP1,RPS14,HSP90AA1,RPS15A,RPS18,RPL31,RPL38,RPL32,RPS13,RPL36,UBA52,RPL23A,RPL39,RPS20,FAU,RPS16,RPL37A,RPS6,RPL34,HSPA8,RPS28,RPL5,RPS27A,RPL18A,RPL41,RPL28,RPL11,RPL24,HSPA5,RPL7,RPL29,RPL14,RPS7,HSP90B1
GO:BP	protein localization	GO:0008104	1.3331e-26	25.8751	2789	109	69	18092	SRGN,YBX1,RPS10,RPS26,TOMM6,RPS25,RPL35,RPL37,RPL22,CALR,RPS23,RPL36A,RPS21,RPS24,RPS29,RPS27,RPLP2,HSP90AB1,RPL30,HNRNPU,RPS8,RPL21,RPL27,RPS15,NPM1,RPS12,RPL27A,RPL35A,RPLP1,RPS17,RPS14,HSP90AA1,RPS15A,RPS18,HNRNPA2B1,RPL31,RPL38,COL1A1,RPL32,RPS13,RPL36,UBA52,RPL23A,RAN,UBL5,RPL39,BTF3,RPS20,FAU,RPS16,RPL37A,HSPD1,RPS6,RPL34,HSPA8,RPS28,RPL5,RPS27A,RPL18A,RPL41,RPL28,RPL11,RPL24,HSPA5,RPL7,RPL…
GO:BP	cellular catabolic process	GO:0044248	3.66712e-26	25.4357	2350	109	64	18092	YBX1,HMGB1,RPS10,RPS26,TOMM6,RPS25,RPL35,RPL37,RPL22,RPS23,RPL36A,RPS21,RPS24,RPS29,RPS27,RPLP2,HSP90AB1,RPL30,HNRNPU,RPS8,RPL21,RPL27,RPS15,NPM1,VIM,RPS12,RPL27A,RPL35A,RPLP1,RPS17,SERBP1,RPS14,HSP90AA1,RPS15A,RPS18,RPL31,RPL38,RPL32,RPS13,RPL36,UBA52,RPL23A,RPL39,RPS20,FAU,RPS16,RPL37A,RPS6,RPL34,HSPA8,RPS28,RPL5,RPS27A,RPL18A,RPL41,RPL28,RPL11,RPL24,HSPA5,RPL7,RPL29,RPL14,RPS7,HSP90B1
GO:BP	catabolic process	GO:0009056	4.03504e-24	23.3942	2746	109	66	18092	ELANE,PRTN3,YBX1,HMGB1,RPS10,RPS26,TOMM6,RPS25,RPL35,RPL37,RPL22,RPS23,RPL36A,RPS21,RPS24,RPS29,RPS27,RPLP2,HSP90AB1,RPL30,HNRNPU,RPS8,RPL21,RPL27,RPS15,NPM1,VIM,RPS12,RPL27A,RPL35A,RPLP1,RPS17,SERBP1,RPS14,HSP90AA1,RPS15A,RPS18,RPL31,RPL38,RPL32,RPS13,RPL36,UBA52,RPL23A,RPL39,RPS20,FAU,RPS16,RPL37A,RPS6,RPL34,HSPA8,RPS28,RPL5,RPS27A,RPL18A,RPL41,RPL28,RPL11,RPL24,HSPA5,RPL7,RPL29,RPL14,RPS7,HSP9…
GO:BP	establishment of localization	GO:0051234	6.80678e-24	23.1671	5398	109	87	18092	CTSG,ELANE,AZU1,CYBA,PRTN3,SRGN,CAP1,YBX1,S100A6,HMGB1,RPS10,RPS26,TOMM6,RPS25,RPL35,TUBA1B,RPL37,RPL22,CALR,RPS23,RPL36A,RPS21,RPS24,RPS29,RPS27,RPLP2,HSP90AB1,RPL30,HNRNPU,RPS8,RPL21,RPL27,RPS15,NPM1,RPS12,RPL27A,RPL35A,RPLP1,RPS17,RPS14,HSP90AA1,RPS15A,RPS18,HNRNPA2B1,RPL31,RPL38,COL1A1,RPL32,RPS13,RPL36,ATP5MF,UBA52,RPL23A,RAN,UBL5,RPL39,ATP5ME,BTF3,RPS20,FAU,RPS16,COX7A2,RPL37A,HSPD1,RPS6,AT…
GO:BP	transport	GO:0006810	8.24032e-24	23.0841	5259	109	86	18092	CTSG,ELANE,AZU1,CYBA,PRTN3,SRGN,CAP1,YBX1,S100A6,HMGB1,RPS10,RPS26,TOMM6,RPS25,RPL35,TUBA1B,RPL37,RPL22,CALR,RPS23,RPL36A,RPS21,RPS24,RPS29,RPS27,RPLP2,HSP90AB1,RPL30,HNRNPU,RPS8,RPL21,RPL27,RPS15,NPM1,RPS12,RPL27A,RPL35A,RPLP1,RPS17,RPS14,HSP90AA1,RPS15A,RPS18,HNRNPA2B1,RPL31,RPL38,COL1A1,RPL32,RPS13,RPL36,ATP5MF,UBA52,RPL23A,RAN,UBL5,RPL39,ATP5ME,BTF3,RPS20,FAU,RPS16,COX7A2,RPL37A,HSPD1,RPS6,AT…
GO:BP	cytoplasmic translation	GO:0002181	1.53121e-23	22.815	103	109	21	18092	RPS26,TMA7,RPL22,RPS23,RPL36A,RPS21,RPS29,RPL30,RPL35A,RPLP1,RPL31,RPL38,RPL32,RPL36,RPL39,RPS28,RPL18A,RPL41,RPL11,RPL24,RPL29
GO:BP	macromolecule localization	GO:0033036	1.68338e-23	22.7738	3238	109	70	18092	SRGN,YBX1,RPS10,RPS26,TOMM6,RPS25,RPL35,RPL37,RPL22,CALR,RPS23,RPL36A,RPS21,RPS24,RPS29,RPS27,RPLP2,HSP90AB1,RPL30,HNRNPU,RPS8,RPL21,RPL27,RPS15,NPM1,RPS12,RPL27A,RPL35A,RPLP1,RPS17,RPS14,HSP90AA1,RPS15A,RPS18,HNRNPA2B1,RPL31,RPL38,COL1A1,RPL32,RPS13,RPL36,UBA52,RPL23A,RAN,UBL5,RPL39,BTF3,RPS20,FAU,RPS16,RPL37A,HSPD1,RPS6,RPL34,HSPA8,RPS28,RPL5,RPS27A,RPL18A,RPL41,RPL28,RPL11,MIF,RPL24,HSPA5,RPL7…
GO:BP	negative regulation of macromolecule metabolic process	GO:0010605	3.2262e-21	20.4913	3297	109	68	18092	ELANE,YBX1,HMGB1,RPS10,RPS26,NCL,RPS25,RPL35,RPL37,RPL22,CALR,RPS23,RPL36A,RPS21,SUB1,RPS24,RPS29,RPS27,RPLP2,HSP90AB1,RPL30,HNRNPU,RPS8,RPL21,RPL27,RPS15,NPM1,VIM,RPS12,RPL27A,RPL35A,RPLP1,RPS17,SERBP1,RPS14,RPS15A,RPS18,HNRNPA2B1,RPL31,RPL38,RPL32,RPS13,RPL36,UBA52,RPL23A,RAN,RPL39,RPS20,FAU,RPS16,RPL37A,RPS6,RPL34,HSPA8,RPS28,RPL5,RPS27A,RPL18A,RPL41,RPL28,RPL11,MIF,RPL24,RPL7,POLR2L,RPL29,RPL…
GO:BP	negative regulation of metabolic process	GO:0009892	3.04155e-20	19.5169	3539	109	69	18092	ELANE,YBX1,HMGB1,RPS10,RPS26,NCL,RPS25,RPL35,RPL37,RPL22,CALR,RPS23,RPL36A,RPS21,SUB1,RPS24,RPS29,RPS27,RPLP2,HSP90AB1,RPL30,HNRNPU,RPS8,RPL21,RPL27,RPS15,NPM1,VIM,RPS12,RPL27A,RPL35A,RPLP1,RPS17,SERBP1,RPS14,RPS15A,RPS18,HNRNPA2B1,RPL31,RPL38,RPL32,RPS13,RPL36,UBA52,RPL23A,RAN,RPL39,RPS20,FAU,RPS16,RPL37A,HSPD1,RPS6,RPL34,HSPA8,RPS28,RPL5,RPS27A,RPL18A,RPL41,RPL28,RPL11,MIF,RPL24,RPL7,POLR2L,RPL…
GO:BP	cellular nitrogen compound biosynthetic process	GO:0044271	5.89613e-19	18.2294	5025	109	79	18092	ELANE,YBX1,GLO1,CITED4,HMGB1,PTMA,RPS10,RPS26,NCL,RPS25,NUCKS1,RPL35,TMA7,RPL37,RPL22,CALR,RPS23,RPL36A,RPS21,SUB1,RPS24,RPS29,RPS27,RPLP2,HSP90AB1,RPL30,HNRNPU,RPS8,RPL21,RPL27,RPS15,NPM1,VIM,RPS12,RPL27A,RPL35A,RPLP1,RPS17,RPS14,HSP90AA1,RPS15A,RPS18,HNRNPA2B1,RPL31,RPL38,COL1A1,RPL32,RPS13,RPL36,ATP5MF,UBA52,RPL23A,RPL39,ATP5ME,BTF3,RPS20,FAU,RPS16,RPL37A,HSPD1,RPS6,ATP5MG,RPL34,HSPA8,RPS28,RP…
GO:BP	RNA metabolic process	GO:0016070	2.12227e-17	16.6732	4732	109	75	18092	ELANE,YBX1,GLO1,CITED4,HMGB1,PTMA,RPS10,RPS26,NCL,RPS25,NUCKS1,RPL35,RPL37,RPL22,CALR,RPS23,RPL36A,RPS21,SUB1,RPS24,RPS29,RPS27,RPLP2,RPL30,HNRNPU,RPS8,RPL21,RPL27,RPS15,NPM1,VIM,RPS12,RPL27A,RPL35A,RPLP1,RPS17,SERBP1,RPS14,RPS15A,RPS18,HNRNPA2B1,RPL31,RPL38,COL1A1,RPL32,RPS13,RPL36,UBA52,RPL23A,RAN,UBL5,RPL39,BTF3,RPS20,FAU,RPS16,RPL37A,HSPD1,RPS6,RPL34,HSPA8,RPS28,RPL5,RPS27A,RPL18A,RPL41,RPL28…
GO:BP	ribosome biogenesis	GO:0042254	5.74894e-17	16.2404	308	109	24	18092	RPS10,RPL35,RPS21,RPS24,RPS27,RPS8,RPL27,RPS15,NPM1,RPL35A,RPS17,RPS14,RPL38,RPL23A,RAN,RPS16,RPS6,RPS28,RPL5,RPL11,RPL24,RPL7,RPL14,RPS7
GO:BP	macromolecule biosynthetic process	GO:0009059	1.11827e-16	15.9515	5139	109	77	18092	ELANE,AZU1,YBX1,GLO1,CITED4,HMGB1,PTMA,RPS10,RPS26,NCL,RPS25,NUCKS1,RPL35,TMA7,RPL37,RPL22,CALR,RPS23,RPL36A,RPS21,SUB1,RPS24,RPS29,RPS27,RPLP2,HSP90AB1,RPL30,HNRNPU,RPS8,RPL21,RPL27,RPS15,NPM1,VIM,RPS12,RPL27A,RPL35A,RPLP1,RPS17,RPS14,HSP90AA1,RPS15A,RPS18,HNRNPA2B1,RPL31,RPL38,COL1A1,RPL32,RPS13,RPL36,UBA52,RPL23A,RPL39,BTF3,RPS20,FAU,RPS16,RPL37A,HSPD1,RPS6,RPL34,HSPA8,RPS28,RPL5,RPS27A,RPL18A…
GO:BP	cellular macromolecule biosynthetic process	GO:0034645	1.72766e-16	15.7625	5031	109	76	18092	ELANE,YBX1,GLO1,CITED4,HMGB1,PTMA,RPS10,RPS26,NCL,RPS25,NUCKS1,RPL35,TMA7,RPL37,RPL22,CALR,RPS23,RPL36A,RPS21,SUB1,RPS24,RPS29,RPS27,RPLP2,HSP90AB1,RPL30,HNRNPU,RPS8,RPL21,RPL27,RPS15,NPM1,VIM,RPS12,RPL27A,RPL35A,RPLP1,RPS17,RPS14,HSP90AA1,RPS15A,RPS18,HNRNPA2B1,RPL31,RPL38,COL1A1,RPL32,RPS13,RPL36,UBA52,RPL23A,RPL39,BTF3,RPS20,FAU,RPS16,RPL37A,HSPD1,RPS6,RPL34,HSPA8,RPS28,RPL5,RPS27A,RPL18A,RPL4…
GO:BP	localization	GO:0051179	2.18399e-16	15.6607	6935	109	88	18092	CTSG,ELANE,AZU1,CYBA,PRTN3,SRGN,CAP1,YBX1,S100A6,HMGB1,RPS10,RPS26,TOMM6,RPS25,RPL35,TUBA1B,RPL37,RPL22,CALR,RPS23,RPL36A,RPS21,RPS24,RPS29,RPS27,RPLP2,HSP90AB1,RPL30,HNRNPU,RPS8,RPL21,RPL27,RPS15,NPM1,RPS12,RPL27A,RPL35A,RPLP1,RPS17,RPS14,HSP90AA1,RPS15A,RPS18,HNRNPA2B1,COL1A2,RPL31,RPL38,COL1A1,RPL32,RPS13,RPL36,ATP5MF,UBA52,RPL23A,RAN,UBL5,RPL39,ATP5ME,BTF3,RPS20,FAU,RPS16,COX7A2,RPL37A,HSPD1,…
GO:BP	negative regulation of biological process	GO:0048519	3.74145e-16	15.427	5833	109	81	18092	ELANE,AZU1,CYBA,PRTN3,SRGN,YBX1,GLO1,HMGB1,PTMA,RPS10,RPS26,NCL,RPS25,NUCKS1,RPL35,RPL37,RPL22,CALR,RPS23,RPL36A,RPS21,SUB1,RPS24,RPS29,RPS27,RPLP2,HSP90AB1,RPL30,HNRNPU,RPS8,RPL21,RPL27,RPS15,NPM1,VIM,RPS12,RPL27A,RPL35A,RPLP1,RPS17,SERBP1,LGALS1,RPS14,RPS15A,RPS18,HNRNPA2B1,RPL31,RPL38,COL1A1,RPL32,RPS13,RPL36,UBA52,RPL23A,RAN,RPL39,RPS20,FAU,RPS16,RPL37A,HSPD1,RPS6,RPL34,HSPA8,RPS28,RPL5,RPS27…
GO:BP	nucleic acid metabolic process	GO:0090304	4.31652e-16	15.3649	5247	109	77	18092	ELANE,YBX1,GLO1,CITED4,HMGB1,PTMA,RPS10,RPS26,NCL,RPS25,NUCKS1,RPL35,RPL37,RPL22,CALR,RPS23,RPL36A,RPS21,SUB1,RPS24,RPS29,RPS27,RPLP2,HSP90AB1,RPL30,HNRNPU,RPS8,RPL21,RPL27,RPS15,NPM1,VIM,RPS12,RPL27A,RPL35A,RPLP1,RPS17,SERBP1,RPS14,HSP90AA1,RPS15A,RPS18,HNRNPA2B1,RPL31,RPL38,COL1A1,RPL32,RPS13,RPL36,UBA52,RPL23A,RAN,UBL5,RPL39,BTF3,RPS20,FAU,RPS16,RPL37A,HSPD1,RPS6,RPL34,HSPA8,RPS28,RPL5,RPS27A,…
GO:BP	regulation of gene expression	GO:0010468	8.92529e-16	15.0494	5162	109	76	18092	ELANE,AZU1,CYBA,YBX1,GLO1,CITED4,HMGB1,RPS10,RPS26,NCL,RPS25,NUCKS1,RPL35,RPL37,RPL22,CALR,RPS23,RPL36A,RPS21,SUB1,RPS24,RPS29,RPS27,RPLP2,HSP90AB1,RPL30,HNRNPU,RPS8,RPL21,RPL27,RPS15,NPM1,VIM,RPS12,RPL27A,RPL35A,RPLP1,RPS17,SERBP1,RPS14,RPS15A,RPS18,HNRNPA2B1,RPL31,RPL38,COL1A1,RPL32,RPS13,RPL36,UBA52,RPL23A,RAN,RPL39,RPS20,FAU,RPS16,RPL37A,HSPD1,RPS6,RPL34,HSPA8,RPS28,RPL5,RPS27A,RPL18A,RPL41,R…
GO:BP	nucleobase-containing compound metabolic process	GO:0006139	1.03231e-15	14.9862	5766	109	80	18092	ELANE,YBX1,GLO1,CITED4,HMGB1,PTMA,RPS10,RPS26,NCL,RPS25,NUCKS1,RPL35,RPL37,RPL22,CALR,RPS23,RPL36A,RPS21,SUB1,RPS24,RPS29,RPS27,RPLP2,HSP90AB1,RPL30,HNRNPU,RPS8,RPL21,RPL27,RPS15,NPM1,VIM,RPS12,RPL27A,RPL35A,RPLP1,RPS17,SERBP1,RPS14,HSP90AA1,RPS15A,RPS18,HNRNPA2B1,RPL31,RPL38,COL1A1,RPL32,RPS13,RPL36,ATP5MF,UBA52,RPL23A,RAN,UBL5,RPL39,ATP5ME,BTF3,RPS20,FAU,RPS16,RPL37A,HSPD1,RPS6,ATP5MG,RPL34,HSP…
GO:BP	gene expression	GO:0010467	1.49885e-15	14.8242	6270	109	83	18092	CTSG,ELANE,AZU1,CYBA,SRGN,YBX1,GLO1,CITED4,HMGB1,PTMA,RPS10,RPS26,NCL,RPS25,NUCKS1,RPL35,TMA7,RPL37,RPL22,CALR,RPS23,RPL36A,RPS21,SUB1,RPS24,RPS29,RPS27,RPLP2,HSP90AB1,RPL30,HNRNPU,RPS8,RPL21,RPL27,RPS15,NPM1,VIM,RPS12,RPL27A,RPL35A,RPLP1,RPS17,SERBP1,RPS14,RPS15A,RPS18,HNRNPA2B1,RPL31,RPL38,COL1A1,RPL32,RPS13,RPL36,UBA52,RPL23A,RAN,UBL5,RPL39,BTF3,RPS20,FAU,RPS16,RPL37A,HSPD1,RPS6,RPL34,HSPA8,RP…
GO:BP	ribonucleoprotein complex biogenesis	GO:0022613	1.74517e-15	14.7582	445	109	26	18092	RPS10,RPL35,RPS21,RPS24,RPS27,HSP90AB1,RPS8,RPL27,RPS15,NPM1,RPL35A,RPS17,RPS14,HSP90AA1,RPL38,RPL23A,RAN,RPS16,RPS6,RPS28,RPL5,RPL11,RPL24,RPL7,RPL14,RPS7
GO:BP	biosynthetic process	GO:0009058	4.14799e-15	14.3822	6362	109	83	18092	ELANE,AZU1,CYBA,YBX1,GLO1,CITED4,HMGB1,PTMA,RPS10,RPS26,NCL,RPS25,NUCKS1,RPL35,TMA7,RPL37,RPL22,CALR,RPS23,RPL36A,RPS21,SUB1,RPS24,RPS29,RPS27,RPLP2,HSP90AB1,RPL30,HNRNPU,RPS8,RPL21,RPL27,RPS15,NPM1,VIM,RPS12,RPL27A,RPL35A,RPLP1,RPS17,RPS14,HSP90AA1,RPS15A,RPS18,HNRNPA2B1,RPL31,RPL38,COL1A1,RPL32,RPS13,RPL36,ATP5MF,UBA52,RPL23A,RAN,RPL39,ATP5ME,BTF3,RPS20,FAU,RPS16,RPL37A,HSPD1,RPS6,ATP5MG,RPL34,…
GO:BP	heterocycle metabolic process	GO:0046483	6.31338e-15	14.1997	5924	109	80	18092	ELANE,YBX1,GLO1,CITED4,HMGB1,PTMA,RPS10,RPS26,NCL,RPS25,NUCKS1,RPL35,RPL37,RPL22,CALR,RPS23,RPL36A,RPS21,SUB1,RPS24,RPS29,RPS27,RPLP2,HSP90AB1,RPL30,HNRNPU,RPS8,RPL21,RPL27,RPS15,NPM1,VIM,RPS12,RPL27A,RPL35A,RPLP1,RPS17,SERBP1,RPS14,HSP90AA1,RPS15A,RPS18,HNRNPA2B1,RPL31,RPL38,COL1A1,RPL32,RPS13,RPL36,ATP5MF,UBA52,RPL23A,RAN,UBL5,RPL39,ATP5ME,BTF3,RPS20,FAU,RPS16,RPL37A,HSPD1,RPS6,ATP5MG,RPL34,HSP…
GO:BP	organic substance biosynthetic process	GO:1901576	8.58365e-15	14.0663	6267	109	82	18092	ELANE,AZU1,YBX1,GLO1,CITED4,HMGB1,PTMA,RPS10,RPS26,NCL,RPS25,NUCKS1,RPL35,TMA7,RPL37,RPL22,CALR,RPS23,RPL36A,RPS21,SUB1,RPS24,RPS29,RPS27,RPLP2,HSP90AB1,RPL30,HNRNPU,RPS8,RPL21,RPL27,RPS15,NPM1,VIM,RPS12,RPL27A,RPL35A,RPLP1,RPS17,RPS14,HSP90AA1,RPS15A,RPS18,HNRNPA2B1,RPL31,RPL38,COL1A1,RPL32,RPS13,RPL36,ATP5MF,UBA52,RPL23A,RAN,RPL39,ATP5ME,BTF3,RPS20,FAU,RPS16,RPL37A,HSPD1,RPS6,ATP5MG,RPL34,HSPA8…
GO:BP	cellular aromatic compound metabolic process	GO:0006725	1.14273e-14	13.9421	5977	109	80	18092	ELANE,YBX1,GLO1,CITED4,HMGB1,PTMA,RPS10,RPS26,NCL,RPS25,NUCKS1,RPL35,RPL37,RPL22,CALR,RPS23,RPL36A,RPS21,SUB1,RPS24,RPS29,RPS27,RPLP2,HSP90AB1,RPL30,HNRNPU,RPS8,RPL21,RPL27,RPS15,NPM1,VIM,RPS12,RPL27A,RPL35A,RPLP1,RPS17,SERBP1,RPS14,HSP90AA1,RPS15A,RPS18,HNRNPA2B1,RPL31,RPL38,COL1A1,RPL32,RPS13,RPL36,ATP5MF,UBA52,RPL23A,RAN,UBL5,RPL39,ATP5ME,BTF3,RPS20,FAU,RPS16,RPL37A,HSPD1,RPS6,ATP5MG,RPL34,HSP…
GO:BP	cellular biosynthetic process	GO:0044249	1.79384e-14	13.7462	6175	109	81	18092	ELANE,CYBA,YBX1,GLO1,CITED4,HMGB1,PTMA,RPS10,RPS26,NCL,RPS25,NUCKS1,RPL35,TMA7,RPL37,RPL22,CALR,RPS23,RPL36A,RPS21,SUB1,RPS24,RPS29,RPS27,RPLP2,HSP90AB1,RPL30,HNRNPU,RPS8,RPL21,RPL27,RPS15,NPM1,VIM,RPS12,RPL27A,RPL35A,RPLP1,RPS17,RPS14,HSP90AA1,RPS15A,RPS18,HNRNPA2B1,RPL31,RPL38,COL1A1,RPL32,RPS13,RPL36,ATP5MF,UBA52,RPL23A,RPL39,ATP5ME,BTF3,RPS20,FAU,RPS16,RPL37A,HSPD1,RPS6,ATP5MG,RPL34,HSPA8,RPS…
GO:BP	ribosomal small subunit biogenesis	GO:0042274	2.11518e-14	13.6747	74	109	14	18092	RPS10,RPS21,RPS24,RPS27,RPS8,RPS15,NPM1,RPS17,RPS14,RPL38,RPS16,RPS6,RPS28,RPS7
GO:BP	cellular nitrogen compound metabolic process	GO:0034641	3.59012e-14	13.4449	6563	109	83	18092	CTSG,ELANE,YBX1,GLO1,CITED4,HMGB1,PTMA,RPS10,RPS26,NCL,RPS25,NUCKS1,RPL35,TMA7,RPL37,RPL22,CALR,RPS23,RPL36A,RPS21,SUB1,RPS24,RPS29,RPS27,RPLP2,HSP90AB1,RPL30,HNRNPU,RPS8,RPL21,RPL27,RPS15,NPM1,VIM,RPS12,RPL27A,RPL35A,RPLP1,RPS17,SERBP1,RPS14,HSP90AA1,RPS15A,RPS18,HNRNPA2B1,RPL31,RPL38,COL1A1,RPL32,RPS13,RPL36,ATP5MF,UBA52,RPL23A,RAN,UBL5,RPL39,ATP5ME,BTF3,RPS20,FAU,RPS16,RPL37A,HSPD1,RPS6,ATP5MG…
GO:BP	organic cyclic compound metabolic process	GO:1901360	1.55798e-13	12.8074	6218	109	80	18092	ELANE,YBX1,GLO1,CITED4,HMGB1,PTMA,RPS10,RPS26,NCL,RPS25,NUCKS1,RPL35,RPL37,RPL22,CALR,RPS23,RPL36A,RPS21,SUB1,RPS24,RPS29,RPS27,RPLP2,HSP90AB1,RPL30,HNRNPU,RPS8,RPL21,RPL27,RPS15,NPM1,VIM,RPS12,RPL27A,RPL35A,RPLP1,RPS17,SERBP1,RPS14,HSP90AA1,RPS15A,RPS18,HNRNPA2B1,RPL31,RPL38,COL1A1,RPL32,RPS13,RPL36,ATP5MF,UBA52,RPL23A,RAN,UBL5,RPL39,ATP5ME,BTF3,RPS20,FAU,RPS16,RPL37A,HSPD1,RPS6,ATP5MG,RPL34,HSP…
GO:BP	cellular protein metabolic process	GO:0044267	3.02084e-13	12.5199	5225	109	73	18092	CTSG,ELANE,AZU1,YBX1,HMGB1,RPS10,RPS26,NCL,RPS25,RPL35,TMA7,RPL37,RPL22,CALR,RPS23,RPL36A,RPS21,RPS24,RPS29,RPS27,RPLP2,HSP90AB1,RPL30,RPS8,RPL21,RPL27,RPS15,NPM1,VIM,RPS12,RPL27A,RPL35A,RPLP1,RPS17,LGALS1,RPS14,HSP90AA1,RPS15A,RPS18,HSPE1,RPL31,RPL38,RPL32,RPS13,RPL36,UBA52,RPL23A,UBL5,RPL39,RPS20,FAU,RPS16,RPL37A,HSPD1,RPS6,RPL34,RPS28,RPL5,RPS27A,RPL18A,RPL41,RPL28,RPL11,MIF,RPL24,CFL1,HSPA5,R…
GO:BP	protein metabolic process	GO:0019538	1.38409e-12	11.8588	5806	109	76	18092	CTSG,ELANE,AZU1,PRTN3,SRGN,YBX1,HMGB1,RPS10,RPS26,NCL,RPS25,RPL35,TMA7,RPL37,RPL22,CALR,RPS23,RPL36A,RPS21,RPS24,RPS29,RPS27,RPLP2,HSP90AB1,RPL30,RPS8,RPL21,RPL27,RPS15,NPM1,VIM,RPS12,RPL27A,RPL35A,RPLP1,RPS17,LGALS1,RPS14,HSP90AA1,RPS15A,RPS18,HSPE1,RPL31,RPL38,RPL32,RPS13,RPL36,UBA52,RPL23A,UBL5,RPL39,RPS20,FAU,RPS16,RPL37A,HSPD1,RPS6,RPL34,HSPA8,RPS28,RPL5,RPS27A,RPL18A,RPL41,RPL28,RPL11,MIF,R…
GO:BP	rRNA processing	GO:0006364	2.58972e-12	11.5867	224	109	18	18092	RPL35,RPS21,RPS24,RPS27,RPS8,RPL27,RPS15,RPL35A,RPS17,RPS14,RPS16,RPS6,RPS28,RPL5,RPL11,RPL7,RPL14,RPS7
GO:BP	rRNA metabolic process	GO:0016072	5.58601e-12	11.2529	234	109	18	18092	RPL35,RPS21,RPS24,RPS27,RPS8,RPL27,RPS15,RPL35A,RPS17,RPS14,RPS16,RPS6,RPS28,RPL5,RPL11,RPL7,RPL14,RPS7
GO:BP	organonitrogen compound metabolic process	GO:1901564	8.75852e-12	11.0576	6780	109	81	18092	CTSG,ELANE,AZU1,PRTN3,SRGN,YBX1,GLO1,HMGB1,RPS10,RPS26,NCL,RPS25,RPL35,TMA7,RPL37,RPL22,CALR,RPS23,RPL36A,RPS21,RPS24,RPS29,RPS27,RPLP2,HSP90AB1,RPL30,RPS8,RPL21,RPL27,RPS15,NPM1,VIM,RPS12,RPL27A,RPL35A,RPLP1,RPS17,LGALS1,RPS14,HSP90AA1,RPS15A,RPS18,HSPE1,RPL31,RPL38,RPL32,RPS13,RPL36,ATP5MF,UBA52,RPL23A,RAN,UBL5,RPL39,ATP5ME,RPS20,FAU,RPS16,RPL37A,HSPD1,RPS6,ATP5MG,RPL34,HSPA8,RPS28,RPL5,RPS27A,…
GO:BP	regulation of macromolecule metabolic process	GO:0060255	4.54034e-11	10.3429	6626	109	79	18092	ELANE,AZU1,CYBA,YBX1,GLO1,CITED4,HMGB1,RPS10,RPS26,NCL,RPS25,NUCKS1,RPL35,RPL37,RPL22,CALR,RPS23,RPL36A,RPS21,SUB1,RPS24,RPS29,RPS27,RPLP2,HSP90AB1,RPL30,HNRNPU,RPS8,RPL21,RPL27,RPS15,NPM1,VIM,RPS12,RPL27A,RPL35A,RPLP1,RPS17,SERBP1,RPS14,HSP90AA1,RPS15A,RPS18,HNRNPA2B1,HSPE1,RPL31,RPL38,COL1A1,RPL32,RPS13,RPL36,UBA52,RPL23A,RAN,RPL39,RPS20,FAU,RPS16,RPL37A,HSPD1,RPS6,RPL34,HSPA8,RPS28,RPL5,RPS27A…
GO:BP	ribosome assembly	GO:0042255	2.30453e-10	9.63742	64	109	11	18092	RPS10,RPS27,RPS15,NPM1,RPS14,RPL38,RPL23A,RPS28,RPL5,RPL11,RPL24
GO:BP	RNA processing	GO:0006396	3.84184e-09	8.41546	968	109	28	18092	YBX1,RPS26,NCL,RPL35,RPS21,RPS24,RPS27,HNRNPU,RPS8,RPL27,RPS15,NPM1,RPL35A,RPS17,RPS14,HNRNPA2B1,RPS13,UBL5,RPS16,RPS6,HSPA8,RPS28,RPL5,RPL11,RPL7,POLR2L,RPL14,RPS7
GO:BP	cellular macromolecule metabolic process	GO:0044260	4.21802e-09	8.37489	8357	109	86	18092	CTSG,ELANE,AZU1,YBX1,GLO1,CITED4,HMGB1,PTMA,RPS10,RPS26,NCL,RPS25,NUCKS1,RPL35,TMA7,RPL37,RPL22,CALR,RPS23,RPL36A,RPS21,SUB1,RPS24,RPS29,RPS27,RPLP2,HSP90AB1,RPL30,HNRNPU,RPS8,RPL21,RPL27,RPS15,NPM1,VIM,RPS12,RPL27A,RPL35A,RPLP1,RPS17,SERBP1,LGALS1,RPS14,HSP90AA1,RPS15A,RPS18,HNRNPA2B1,HSPE1,RPL31,RPL38,COL1A1,RPL32,RPS13,RPL36,UBA52,RPL23A,RAN,UBL5,RPL39,BTF3,RPS20,FAU,RPS16,RPL37A,HSPD1,RPS6,RP…
GO:BP	ncRNA processing	GO:0034470	4.87416e-09	8.3121	398	109	19	18092	RPL35,RPS21,RPS24,RPS27,RPS8,RPL27,RPS15,RPL35A,RPS17,RPS14,HNRNPA2B1,RPS16,RPS6,RPS28,RPL5,RPL11,RPL7,RPL14,RPS7
GO:BP	cellular metabolic process	GO:0044237	5.50897e-09	8.25893	10855	109	98	18092	CTSG,ELANE,AZU1,CYBA,YBX1,GLO1,CITED4,HMGB1,PTMA,RPS10,RPS26,NCL,TOMM6,RPS25,NUCKS1,RPL35,TMA7,RPL37,RPL22,NDUFS6,CALR,RPS23,RPL36A,RPS21,SUB1,RPS24,RPS29,RPS27,RPLP2,HSP90AB1,RPL30,HNRNPU,RPS8,RPL21,RPL27,RPS15,NPM1,VIM,RPS12,RPL27A,RPL35A,RPLP1,RPS17,SERBP1,LGALS1,RPS14,HSP90AA1,UQCRH,RPS15A,RPS18,HNRNPA2B1,HSPE1,RPL31,RPL38,COL1A1,RPL32,RPS13,RPL36,ATP5MF,UBA52,RPL23A,RAN,UBL5,RPL39,ATP5ME,BTF…
GO:BP	regulation of metabolic process	GO:0019222	5.97313e-09	8.2238	7174	109	79	18092	ELANE,AZU1,CYBA,YBX1,GLO1,CITED4,HMGB1,RPS10,RPS26,NCL,RPS25,NUCKS1,RPL35,RPL37,RPL22,CALR,RPS23,RPL36A,RPS21,SUB1,RPS24,RPS29,RPS27,RPLP2,HSP90AB1,RPL30,HNRNPU,RPS8,RPL21,RPL27,RPS15,NPM1,VIM,RPS12,RPL27A,RPL35A,RPLP1,RPS17,SERBP1,RPS14,HSP90AA1,RPS15A,RPS18,HNRNPA2B1,HSPE1,RPL31,RPL38,COL1A1,RPL32,RPS13,RPL36,UBA52,RPL23A,RAN,RPL39,RPS20,FAU,RPS16,RPL37A,HSPD1,RPS6,RPL34,HSPA8,RPS28,RPL5,RPS27A…
GO:BP	ncRNA metabolic process	GO:0034660	2.45617e-08	7.60974	494	109	20	18092	RPL35,RPS21,RPS24,RPS27,RPS8,RPL27,RPS15,RPL35A,RPS17,RPS14,HNRNPA2B1,RAN,RPS16,RPS6,RPS28,RPL5,RPL11,RPL7,RPL14,RPS7
GO:BP	ribosomal large subunit biogenesis	GO:0042273	3.84763e-08	7.41481	74	109	10	18092	RPL35,NPM1,RPL35A,RPL38,RPL23A,RPL5,RPL11,RPL24,RPL7,RPL14
GO:BP	metabolic process	GO:0008152	1.15189e-07	6.93859	11998	109	101	18092	CTSG,ELANE,AZU1,CYBA,PRTN3,SRGN,YBX1,GLO1,CITED4,HMGB1,PTMA,RPS10,RPS26,NCL,TOMM6,RPS25,NUCKS1,RPL35,TMA7,RPL37,RPL22,NDUFS6,CALR,RPS23,RPL36A,RPS21,SUB1,RPS24,RPS29,RPS27,RPLP2,HSP90AB1,RPL30,HNRNPU,RPS8,RPL21,RPL27,RPS15,NPM1,VIM,RPS12,RPL27A,RPL35A,RPLP1,RPS17,SERBP1,LGALS1,RPS14,HSP90AA1,UQCRH,RPS15A,RPS18,HNRNPA2B1,COL1A2,HSPE1,RPL31,RPL38,COL1A1,RPL32,RPS13,RPL36,ATP5MF,UBA52,RPL23A,RAN,UBL…
GO:BP	nitrogen compound metabolic process	GO:0006807	9.92015e-07	6.00348	10057	109	91	18092	CTSG,ELANE,AZU1,PRTN3,SRGN,YBX1,GLO1,CITED4,HMGB1,PTMA,RPS10,RPS26,NCL,RPS25,NUCKS1,RPL35,TMA7,RPL37,RPL22,CALR,RPS23,RPL36A,RPS21,SUB1,RPS24,RPS29,RPS27,RPLP2,HSP90AB1,RPL30,HNRNPU,RPS8,RPL21,RPL27,RPS15,NPM1,VIM,RPS12,RPL27A,RPL35A,RPLP1,RPS17,SERBP1,LGALS1,RPS14,HSP90AA1,RPS15A,RPS18,HNRNPA2B1,HSPE1,RPL31,RPL38,COL1A1,RPL32,RPS13,RPL36,ATP5MF,UBA52,RPL23A,RAN,UBL5,RPL39,ATP5ME,BTF3,RPS20,FAU,R…
GO:BP	ribosomal small subunit assembly	GO:0000028	1.89182e-06	5.72312	19	109	6	18092	RPS10,RPS27,RPS15,RPS14,RPL38,RPS28
GO:BP	ribonucleoprotein complex assembly	GO:0022618	3.9332e-06	5.40525	195	109	12	18092	RPS10,RPS27,HSP90AB1,RPS15,RPS14,HSP90AA1,RPL38,RPL23A,RPS28,RPL5,RPL11,RPL24
GO:BP	macromolecule metabolic process	GO:0043170	4.65621e-06	5.33197	9885	109	89	18092	CTSG,ELANE,AZU1,CYBA,PRTN3,SRGN,YBX1,GLO1,CITED4,HMGB1,PTMA,RPS10,RPS26,NCL,RPS25,NUCKS1,RPL35,TMA7,RPL37,RPL22,CALR,RPS23,RPL36A,RPS21,SUB1,RPS24,RPS29,RPS27,RPLP2,HSP90AB1,RPL30,HNRNPU,RPS8,RPL21,RPL27,RPS15,NPM1,VIM,RPS12,RPL27A,RPL35A,RPLP1,RPS17,SERBP1,LGALS1,RPS14,HSP90AA1,RPS15A,RPS18,HNRNPA2B1,HSPE1,RPL31,RPL38,COL1A1,RPL32,RPS13,RPL36,UBA52,RPL23A,RAN,UBL5,RPL39,BTF3,RPS20,FAU,RPS16,RPL3…
GO:BP	ribonucleoprotein complex subunit organization	GO:0071826	5.87082e-06	5.2313	202	109	12	18092	RPS10,RPS27,HSP90AB1,RPS15,RPS14,HSP90AA1,RPL38,RPL23A,RPS28,RPL5,RPL11,RPL24
GO:BP	primary metabolic process	GO:0044238	3.05748e-05	4.51464	10575	109	91	18092	CTSG,ELANE,AZU1,PRTN3,SRGN,YBX1,GLO1,CITED4,HMGB1,PTMA,RPS10,RPS26,NCL,RPS25,NUCKS1,RPL35,TMA7,RPL37,RPL22,CALR,RPS23,RPL36A,RPS21,SUB1,RPS24,RPS29,RPS27,RPLP2,HSP90AB1,RPL30,HNRNPU,RPS8,RPL21,RPL27,RPS15,NPM1,VIM,RPS12,RPL27A,RPL35A,RPLP1,RPS17,SERBP1,LGALS1,RPS14,HSP90AA1,RPS15A,RPS18,HNRNPA2B1,HSPE1,RPL31,RPL38,COL1A1,RPL32,RPS13,RPL36,ATP5MF,UBA52,RPL23A,RAN,UBL5,RPL39,ATP5ME,BTF3,RPS20,FAU,R…
GO:BP	cellular component biogenesis	GO:0044085	0.000242206	3.61582	3276	109	43	18092	CYBA,HMGB1,RPS10,RPL35,NDUFS6,CALR,RPS23,RPS21,SUB1,RPS24,RPS27,HSP90AB1,TBCA,HNRNPU,RPS8,RPL27,RPS15,NPM1,RPL35A,RPS17,RPS14,HSP90AA1,COL1A2,RPL38,UBA52,RPL23A,RAN,RPS16,HSPD1,RPS6,HSPA8,RPS28,RPL5,RPS27A,RPL11,MIF,RPL24,HSPA5,UQCR10,RPL7,RPL14,RPS7,HSP90B1
GO:BP	oxidative phosphorylation	GO:0006119	0.000612357	3.213	152	109	9	18092	NDUFS6,UQCRH,ATP5MF,ATP5ME,ATP5MG,COX6C,UQCR10,UQCRQ,COX7C
GO:BP	cellular protein-containing complex assembly	GO:0034622	0.00112356	2.9494	1110	109	22	18092	CYBA,HMGB1,RPS10,NDUFS6,CALR,RPS27,HSP90AB1,TBCA,RPS15,NPM1,RPS14,HSP90AA1,RPL38,UBA52,RPL23A,HSPD1,RPS28,RPL5,RPS27A,RPL11,RPL24,UQCR10
GO:BP	organic substance metabolic process	GO:0071704	0.00127292	2.8952	11403	109	92	18092	CTSG,ELANE,AZU1,CYBA,PRTN3,SRGN,YBX1,GLO1,CITED4,HMGB1,PTMA,RPS10,RPS26,NCL,RPS25,NUCKS1,RPL35,TMA7,RPL37,RPL22,CALR,RPS23,RPL36A,RPS21,SUB1,RPS24,RPS29,RPS27,RPLP2,HSP90AB1,RPL30,HNRNPU,RPS8,RPL21,RPL27,RPS15,NPM1,VIM,RPS12,RPL27A,RPL35A,RPLP1,RPS17,SERBP1,LGALS1,RPS14,HSP90AA1,RPS15A,RPS18,HNRNPA2B1,HSPE1,RPL31,RPL38,COL1A1,RPL32,RPS13,RPL36,ATP5MF,UBA52,RPL23A,RAN,UBL5,RPL39,ATP5ME,BTF3,RPS20,…
GO:BP	ribosomal large subunit assembly	GO:0000027	0.00136769	2.86401	29	109	5	18092	RPL38,RPL23A,RPL5,RPL11,RPL24
GO:BP	biological process involved in interaction with symbiont	GO:0051702	0.00302737	2.51893	95	109	7	18092	CTSG,ELANE,AZU1,NUCKS1,HSPD1,HSPA8,CFL1
GO:BP	protein-containing complex assembly	GO:0065003	0.00326713	2.48583	1689	109	27	18092	CYBA,HMGB1,RPS10,NDUFS6,CALR,SUB1,RPS27,HSP90AB1,TBCA,RPS15,NPM1,RPS14,HSP90AA1,COL1A2,RPL38,UBA52,RPL23A,HSPD1,HSPA8,RPS28,RPL5,RPS27A,RPL11,MIF,RPL24,HSPA5,UQCR10
GO:BP	antimicrobial humoral response	GO:0019730	0.00456641	2.34043	144	109	8	18092	CTSG,ELANE,AZU1,PRTN3,HMGN2,RPL30,RPL39,FAU
GO:BP	neutrophil-mediated killing of bacterium	GO:0070944	0.0074981	2.12505	6	109	3	18092	CTSG,ELANE,AZU1
GO:BP	cellular response to cytokine stimulus	GO:0071345	0.00752313	2.1236	1148	109	21	18092	CYBA,PRTN3,HMGB1,NCL,TUBA1B,HSP90AB1,HNRNPU,VIM,HSP90AA1,HNRNPA2B1,COL1A2,COL1A1,UBA52,RPS16,HSPD1,HSPA8,RPS27A,MIF,CFL1,HSPA5,HSP90B1
GO:BP	neutrophil-mediated killing of symbiont cell	GO:0070943	0.013064	1.88392	7	109	3	18092	CTSG,ELANE,AZU1
GO:BP	protein folding	GO:0006457	0.0151668	1.8191	224	109	9	18092	CALR,HSP90AB1,TBCA,HSP90AA1,HSPE1,HSPD1,HSPA8,HSPA5,HSP90B1
GO:BP	protein refolding	GO:0042026	0.018046	1.74362	23	109	4	18092	HSP90AA1,HSPD1,HSPA8,HSPA5
GO:BP	protein-containing complex subunit organization	GO:0043933	0.0202039	1.69457	1974	109	28	18092	CYBA,HMGB1,RPS10,NDUFS6,CALR,SUB1,RPS27,HSP90AB1,TBCA,RPS15,NPM1,RPS14,HSP90AA1,COL1A2,RPL38,UBA52,RPL23A,HSPD1,HSPA8,RPS28,RPL5,RPS27A,RPL11,MIF,RPL24,CFL1,HSPA5,UQCR10
GO:BP	maturation of SSU-rRNA	GO:0030490	0.0243493	1.61351	51	109	5	18092	RPS21,RPS8,RPS14,RPS16,RPS28
GO:BP	response to cytokine	GO:0034097	0.0251635	1.59923	1242	109	21	18092	CYBA,PRTN3,HMGB1,NCL,TUBA1B,HSP90AB1,HNRNPU,VIM,HSP90AA1,HNRNPA2B1,COL1A2,COL1A1,UBA52,RPS16,HSPD1,HSPA8,RPS27A,MIF,CFL1,HSPA5,HSP90B1
GO:BP	neutrophil mediated cytotoxicity	GO:0070942	0.031079	1.50753	9	109	3	18092	CTSG,ELANE,AZU1
GO:BP	ribosomal small subunit export from nucleus	GO:0000056	0.031079	1.50753	9	109	3	18092	RPS15,NPM1,RAN
GO:BP	electron transport chain	GO:0022900	0.0312437	1.50524	187	109	8	18092	CYBA,NDUFS6,UQCRH,COX7A2,COX6C,UQCR10,UQCRQ,COX7C
GO:BP	response to unfolded protein	GO:0006986	0.0312437	1.50524	187	109	8	18092	CALR,HSP90AB1,HSP90AA1,HSPE1,HSPD1,HSPA8,HSPA5,HSP90B1
GO:BP	negative regulation of RNA splicing	GO:0033119	0.0351082	1.45459	27	109	4	18092	RPS26,NPM1,HNRNPA2B1,RPS13
GO:BP	protein stabilization	GO:0050821	0.0363981	1.43892	191	109	8	18092	CALR,HSP90AB1,NPM1,HSP90AA1,HSPD1,RPL5,RPL11,RPS7
GO:BP	regulation of mRNA stability	GO:0043488	0.0377927	1.42259	192	109	8	18092	YBX1,HNRNPU,NPM1,VIM,SERBP1,UBA52,HSPA8,RPS27A
GO:BP	ATP metabolic process	GO:0046034	0.0389324	1.40969	317	109	10	18092	NDUFS6,UQCRH,ATP5MF,ATP5ME,ATP5MG,COX6C,HSPA8,UQCR10,UQCRQ,COX7C
GO:BP	negative regulation of ubiquitin protein ligase activity	GO:1904667	0.0442038	1.35454	10	109	3	18092	RPL5,RPL11,RPS7
GO:BP	protein folding in endoplasmic reticulum	GO:0034975	0.0442038	1.35454	10	109	3	18092	CALR,HSPA5,HSP90B1
GO:BP	ATF6-mediated unfolded protein response	GO:0036500	0.0442038	1.35454	10	109	3	18092	CALR,HSPA5,HSP90B1
GO:BP	posttranscriptional regulation of gene expression	GO:0010608	0.0449386	1.34738	897	109	17	18092	YBX1,NCL,RPL22,CALR,HNRNPU,NPM1,VIM,SERBP1,RPS14,HNRNPA2B1,RPL38,UBA52,RAN,HSPA8,RPL5,RPS27A,POLR2L
GO:BP	cellular component organization or biogenesis	GO:0071840	0.0481907	1.31704	6767	109	62	18092	CTSG,ELANE,CYBA,PRTN3,SRGN,CAP1,S100A6,HMGB1,RPS10,TPM3,NUCKS1,RPL35,TUBA1B,NDUFS6,CALR,RPS23,RPS21,SUB1,RPS24,RPS27,HSP90AB1,TBCA,HNRNPU,RPS8,RPL27,RPS15,NPM1,VIM,RPL35A,RPS17,SERBP1,LGALS1,RPS14,HSP90AA1,HNRNPA2B1,COL1A2,RPL38,COL1A1,ATP5MF,UBA52,RPL23A,RAN,UBL5,ATP5ME,RPS16,HSPD1,RPS6,ATP5MG,HSPA8,RPS28,RPL5,RPS27A,RPL11,MIF,RPL24,CFL1,HSPA5,UQCR10,RPL7,RPL14,RPS7,HSP90B1
GO:CC	collagen-containing extracellular matrix	GO:0062023	1.4931e-05	4.82591	424	7	5	18963	CTSG,ELANE,AZU1,PRTN3,SRGN
GO:CC	collagen type I trimer	GO:0005584	1.57843e-05	4.80177	2	7	2	18963	ELANE,AZU1
GO:CC	extracellular matrix	GO:0031012	6.17666e-05	4.20925	564	7	5	18963	CTSG,ELANE,AZU1,PRTN3,SRGN
GO:CC	collagen trimer	GO:0005581	0.000567789	3.24581	95	7	3	18963	ELANE,AZU1,PRTN3
GO:CC	fibrillar collagen trimer	GO:0005583	0.00103994	2.98299	12	7	2	18963	ELANE,AZU1
GO:CC	banded collagen fibril	GO:0098643	0.00103994	2.98299	12	7	2	18963	ELANE,AZU1
GO:CC	complex of collagen trimers	GO:0098644	0.00330366	2.48101	21	7	2	18963	ELANE,AZU1
GO:CC	extracellular region	GO:0005576	0.00667642	2.17546	4602	7	7	18963	CTSG,ELANE,AZU1,CYBA,PRTN3,SRGN,SMAP2
GO:CC	endoplasmic reticulum lumen	GO:0005788	0.0189387	1.72265	307	7	3	18963	ELANE,AZU1,SRGN
GO:CC	supramolecular fiber	GO:0099512	0.0327312	1.48504	1006	7	4	18963	ELANE,AZU1,CYBA,PRTN3
GO:CC	supramolecular polymer	GO:0099081	0.0337509	1.47171	1014	7	4	18963	ELANE,AZU1,CYBA,PRTN3
GO:CC	extracellular space	GO:0005615	0.0368428	1.43365	3598	7	6	18963	CTSG,ELANE,AZU1,CYBA,PRTN3,SRGN
GO:CC	cytosolic ribosome	GO:0022626	2.7723e-89	88.5572	109	110	52	18963	RPS10,RPS26,RPS25,RPL35,RPL37,RPL22,RPS23,RPL36A,RPS21,RPS24,RPS29,RPS27,RPLP2,RPL30,RPS8,RPL21,RPL27,RPS15,RPS12,RPL27A,RPL35A,RPLP1,RPS17,RPS14,RPS15A,RPS18,RPL31,RPL38,RPL32,RPS13,RPL36,UBA52,RPL23A,RPL39,RPS20,FAU,RPS16,RPL37A,RPS6,RPL34,RPS28,RPL5,RPS27A,RPL18A,RPL41,RPL28,RPL11,RPL24,RPL7,RPL29,RPL14,RPS7
GO:CC	ribosomal subunit	GO:0044391	9.4835e-76	75.023	191	110	53	18963	RPS10,RPS26,RPS25,RPL35,RPL37,RPL22,RPS23,RPL36A,RPS21,RPS24,RPS29,RPS27,RPLP2,RPL30,RPS8,RPL21,RPL27,RPS15,NPM1,RPS12,RPL27A,RPL35A,RPLP1,RPS17,RPS14,RPS15A,RPS18,RPL31,RPL38,RPL32,RPS13,RPL36,UBA52,RPL23A,RPL39,RPS20,FAU,RPS16,RPL37A,RPS6,RPL34,RPS28,RPL5,RPS27A,RPL18A,RPL41,RPL28,RPL11,RPL24,RPL7,RPL29,RPL14,RPS7
GO:CC	ribosome	GO:0005840	3.18208e-71	70.4973	245	110	54	18963	RPS10,RPS26,RPS25,RPL35,RPL37,RPL22,RPS23,RPL36A,RPS21,RPS24,RPS29,RPS27,RPLP2,RPL30,RPS8,RPL21,RPL27,RPS15,NPM1,RPS12,RPL27A,RPL35A,RPLP1,RPS17,RPS14,RPS15A,RPS18,RPL31,RPL38,RPL32,RPS13,RPL36,UBA52,RPL23A,RPL39,BTF3,RPS20,FAU,RPS16,RPL37A,RPS6,RPL34,RPS28,RPL5,RPS27A,RPL18A,RPL41,RPL28,RPL11,RPL24,RPL7,RPL29,RPL14,RPS7
GO:CC	ribonucleoprotein complex	GO:1990904	4.51631e-56	55.3452	693	110	61	18963	YBX1,RPS10,RPS26,NCL,RPS25,RPL35,RPL37,RPL22,CALR,RPS23,RPL36A,RPS21,RPS24,RPS29,RPS27,RPLP2,RPL30,HNRNPU,RPS8,RPL21,RPL27,RPS15,NPM1,VIM,RPS12,RPL27A,RPL35A,RPLP1,RPS17,RPS14,RPS15A,RPS18,HNRNPA2B1,RPL31,RPL38,RPL32,RPS13,RPL36,UBA52,RPL23A,RPL39,BTF3,RPS20,FAU,RPS16,RPL37A,RPS6,RPL34,HSPA8,RPS28,RPL5,RPS27A,RPL18A,RPL41,RPL28,RPL11,RPL24,RPL7,RPL29,RPL14,RPS7
GO:CC	cytosolic large ribosomal subunit	GO:0022625	9.50135e-49	48.0222	57	110	29	18963	RPL35,RPL37,RPL22,RPL36A,RPLP2,RPL30,RPL21,RPL27,RPL27A,RPL35A,RPLP1,RPL31,RPL38,RPL32,RPL36,UBA52,RPL23A,RPL39,RPL37A,RPL34,RPL5,RPL18A,RPL41,RPL28,RPL11,RPL24,RPL7,RPL29,RPL14
GO:CC	cytosolic small ribosomal subunit	GO:0022627	6.03143e-40	39.2196	47	110	24	18963	RPS10,RPS26,RPS25,RPS23,RPS21,RPS24,RPS29,RPS27,RPS8,RPS15,RPS12,RPS17,RPS14,RPS15A,RPS18,RPS13,UBA52,RPS20,FAU,RPS16,RPS6,RPS28,RPS27A,RPS7
GO:CC	large ribosomal subunit	GO:0015934	2.68251e-39	38.5715	119	110	30	18963	RPL35,RPL37,RPL22,RPL36A,RPLP2,RPL30,RPL21,RPL27,NPM1,RPL27A,RPL35A,RPLP1,RPL31,RPL38,RPL32,RPL36,UBA52,RPL23A,RPL39,RPL37A,RPL34,RPL5,RPL18A,RPL41,RPL28,RPL11,RPL24,RPL7,RPL29,RPL14
GO:CC	small ribosomal subunit	GO:0015935	1.18028e-35	34.928	76	110	25	18963	RPS10,RPS26,RPS25,RPS23,RPS21,RPS24,RPS29,RPS27,RPS8,RPS15,NPM1,RPS12,RPS17,RPS14,RPS15A,RPS18,RPS13,UBA52,RPS20,FAU,RPS16,RPS6,RPS28,RPS27A,RPS7
GO:CC	polysome	GO:0005844	3.54108e-28	27.4509	73	110	21	18963	RPS26,CALR,RPS23,RPL36A,RPS21,RPS29,RPL30,VIM,RPL31,RPL38,RPL32,RPL36,RPL39,BTF3,RPS6,RPS28,RPL18A,RPL41,RPL11,RPL24,RPL7
GO:CC	polysomal ribosome	GO:0042788	1.635e-27	26.7865	34	110	17	18963	RPS26,RPS23,RPL36A,RPS21,RPS29,RPL30,RPL31,RPL38,RPL32,RPL36,RPL39,BTF3,RPS28,RPL18A,RPL41,RPL11,RPL24
GO:CC	protein-containing complex	GO:0032991	9.79676e-26	25.0089	5556	110	88	18963	ELANE,CYBA,YBX1,HMGB1,RPS10,RPS26,NCL,TOMM6,TPM3,RPS25,RPL35,RPL37,RPL22,NDUFS6,CALR,RPS23,RPL36A,RPS21,SUB1,RPS24,RPS29,RPS27,RPLP2,HSP90AB1,RPL30,HNRNPU,RPS8,RPL21,RPL27,RPS15,NPM1,VIM,RPS12,RPL27A,RPL35A,RPLP1,RPS17,RPS14,HSP90AA1,UQCRH,RPS15A,RPS18,HNRNPA2B1,COL1A2,RPL31,RPL38,COL1A1,RPL32,RPS13,RPL36,ATP5MF,UBA52,RPL23A,RAN,RPL39,ATP5ME,BTF3,RPS20,FAU,RPS16,RPL37A,HSPD1,RPS6,ATP5MG,RPL34,HSP…
GO:CC	extracellular exosome	GO:0070062	5.35152e-21	20.2715	2180	110	55	18963	CTSG,ELANE,AZU1,PRTN3,CAP1,YBX1,GLO1,S100A6,RPS26,NCL,TPM3,RPS25,RPL22,CALR,SUB1,RPS29,RPLP2,HSP90AB1,RPL30,RPS8,RPL27,VIM,RPL35A,SERBP1,LGALS1,RPS14,HSP90AA1,RPS15A,RPS18,HNRNPA2B1,COL1A2,HSPE1,RPL31,RPS13,UBA52,RPL23A,RAN,RPS20,RPS16,RPL37A,HSPD1,RPL34,HSPA8,RPS28,RPL5,RPS27A,RPL28,RPL11,MIF,RPL24,CFL1,HSPA5,CLIC1,RPL14,HSP90B1
GO:CC	focal adhesion	GO:0005925	6.03257e-21	20.2195	418	110	29	18963	CYBA,CAP1,RPS10,RPL22,CALR,RPS29,RPLP2,RPL30,RPS8,RPL27,RPS15,NPM1,VIM,RPLP1,RPS17,RPS14,RPS18,RPL31,RPL38,RPS13,RPS16,RPL37A,HSPA8,RPL5,CFL1,HSPA5,RPL7,RPS7,HSP90B1
GO:CC	intracellular non-membrane-bounded organelle	GO:0043232	8.75491e-21	20.0577	4326	110	74	18963	CTSG,CYBA,CAP1,YBX1,HMGN2,HMGB1,RPS10,RPS26,NCL,TPM3,RPS25,NUCKS1,RPL35,TUBA1B,RPL37,RPL22,RPS23,RPL36A,RPS21,SUB1,RPS24,RPS29,RPS27,RPLP2,TBCA,RPL30,HNRNPU,RPS8,RPL21,RPL27,RPS15,NPM1,VIM,RPS12,RPL27A,RPL35A,RPLP1,RPS17,RPS14,RPS15A,RPS18,HNRNPA2B1,RPL31,RPL38,RPL32,RPS13,RPL36,UBA52,RPL23A,RAN,RPL39,BTF3,RPS20,FAU,RPS16,RPL37A,RPS6,RPL34,HSPA8,RPS28,RPL5,RPS27A,RPL18A,RPL41,RPL28,RPL11,MZT2B,RP…
GO:CC	non-membrane-bounded organelle	GO:0043228	9.71216e-21	20.0127	4333	110	74	18963	CTSG,CYBA,CAP1,YBX1,HMGN2,HMGB1,RPS10,RPS26,NCL,TPM3,RPS25,NUCKS1,RPL35,TUBA1B,RPL37,RPL22,RPS23,RPL36A,RPS21,SUB1,RPS24,RPS29,RPS27,RPLP2,TBCA,RPL30,HNRNPU,RPS8,RPL21,RPL27,RPS15,NPM1,VIM,RPS12,RPL27A,RPL35A,RPLP1,RPS17,RPS14,RPS15A,RPS18,HNRNPA2B1,RPL31,RPL38,RPL32,RPS13,RPL36,UBA52,RPL23A,RAN,RPL39,BTF3,RPS20,FAU,RPS16,RPL37A,RPS6,RPL34,HSPA8,RPS28,RPL5,RPS27A,RPL18A,RPL41,RPL28,RPL11,MZT2B,RP…
GO:CC	cell-substrate junction	GO:0030055	1.03015e-20	19.9871	426	110	29	18963	CYBA,CAP1,RPS10,RPL22,CALR,RPS29,RPLP2,RPL30,RPS8,RPL27,RPS15,NPM1,VIM,RPLP1,RPS17,RPS14,RPS18,RPL31,RPL38,RPS13,RPS16,RPL37A,HSPA8,RPL5,CFL1,HSPA5,RPL7,RPS7,HSP90B1
GO:CC	extracellular vesicle	GO:1903561	3.49931e-20	19.456	2266	110	55	18963	CTSG,ELANE,AZU1,PRTN3,CAP1,YBX1,GLO1,S100A6,RPS26,NCL,TPM3,RPS25,RPL22,CALR,SUB1,RPS29,RPLP2,HSP90AB1,RPL30,RPS8,RPL27,VIM,RPL35A,SERBP1,LGALS1,RPS14,HSP90AA1,RPS15A,RPS18,HNRNPA2B1,COL1A2,HSPE1,RPL31,RPS13,UBA52,RPL23A,RAN,RPS20,RPS16,RPL37A,HSPD1,RPL34,HSPA8,RPS28,RPL5,RPS27A,RPL28,RPL11,MIF,RPL24,CFL1,HSPA5,CLIC1,RPL14,HSP90B1
GO:CC	extracellular organelle	GO:0043230	3.65183e-20	19.4375	2268	110	55	18963	CTSG,ELANE,AZU1,PRTN3,CAP1,YBX1,GLO1,S100A6,RPS26,NCL,TPM3,RPS25,RPL22,CALR,SUB1,RPS29,RPLP2,HSP90AB1,RPL30,RPS8,RPL27,VIM,RPL35A,SERBP1,LGALS1,RPS14,HSP90AA1,RPS15A,RPS18,HNRNPA2B1,COL1A2,HSPE1,RPL31,RPS13,UBA52,RPL23A,RAN,RPS20,RPS16,RPL37A,HSPD1,RPL34,HSPA8,RPS28,RPL5,RPS27A,RPL28,RPL11,MIF,RPL24,CFL1,HSPA5,CLIC1,RPL14,HSP90B1
GO:CC	cytoplasm	GO:0005737	7.94414e-19	18.1	11888	110	109	18963	CTSG,ELANE,AZU1,CYBA,PRTN3,SRGN,SMAP2,CAP1,YBX1,HMGN2,GLO1,S100A6,CITED4,HMGB1,PTMA,RPS10,RPS26,NCL,TOMM6,TPM3,RPS25,NUCKS1,RPL35,TUBA1B,RPL37,RPL22,NDUFS6,CALR,RPS23,RPL36A,RPS21,RPS24,RPS29,RPS27,RPLP2,HSP90AB1,TBCA,RPL30,HNRNPU,RPS8,RPL21,RPL27,RPS15,NPM1,VIM,RPS12,RPL27A,RPL35A,RPLP1,RPS17,SERBP1,LGALS1,RPS14,HSP90AA1,UQCRH,RPS15A,RPS18,HNRNPA2B1,COL1A2,HSPE1,RPL31,RPL38,COL1A1,RPL32,RPS13,RP…
GO:CC	cytosol	GO:0005829	6.63119e-18	17.1784	5231	110	77	18963	PRTN3,YBX1,GLO1,S100A6,PTMA,RPS10,RPS26,TPM3,RPS25,RPL35,RPL37,RPL22,CALR,RPS23,RPL36A,RPS21,RPS24,RPS29,RPS27,RPLP2,HSP90AB1,TBCA,RPL30,RPS8,RPL21,RPL27,RPS15,NPM1,VIM,RPS12,RPL27A,RPL35A,RPLP1,RPS17,SERBP1,LGALS1,RPS14,HSP90AA1,RPS15A,RPS18,RPL31,RPL38,RPL32,RPS13,RPL36,UBA52,RPL23A,RAN,RPL39,BTF3,RPS20,FAU,RPS16,RPL37A,HSPD1,RPS6,RPL34,HSPA8,RPS28,RPL5,RPS27A,RPL18A,RPL41,RPL28,RPL11,MIF,MZT2B…
GO:CC	intracellular organelle	GO:0043229	9.77189e-17	16.01	12431	110	109	18963	CTSG,ELANE,AZU1,CYBA,PRTN3,SRGN,CAP1,YBX1,HMGN2,GLO1,S100A6,CITED4,HMGB1,PTMA,RPS10,RPS26,NCL,TOMM6,TPM3,RPS25,NUCKS1,RPL35,TUBA1B,RPL37,RPL22,NDUFS6,CALR,RPS23,RPL36A,RPS21,SUB1,RPS24,RPS29,RPS27,RPLP2,HSP90AB1,TBCA,RPL30,HNRNPU,RPS8,RPL21,RPL27,RPS15,NPM1,VIM,RPS12,RPL27A,RPL35A,RPLP1,RPS17,SERBP1,LGALS1,RPS14,HSP90AA1,UQCRH,RPS15A,RPS18,HNRNPA2B1,COL1A2,HSPE1,RPL31,RPL38,COL1A1,RPL32,RPS13,RPL…
GO:CC	extracellular space	GO:0005615	4.3023e-15	14.3663	3598	110	61	18963	CTSG,ELANE,AZU1,PRTN3,SRGN,CAP1,YBX1,HMGN2,GLO1,S100A6,HMGB1,RPS26,NCL,TPM3,RPS25,RPL22,CALR,SUB1,RPS29,RPLP2,HSP90AB1,RPL30,RPS8,RPL27,VIM,RPL35A,SERBP1,LGALS1,RPS14,HSP90AA1,RPS15A,RPS18,HNRNPA2B1,COL1A2,HSPE1,RPL31,COL1A1,RPS13,UBA52,RPL23A,RAN,RPL39,RPS20,FAU,RPS16,RPL37A,HSPD1,RPL34,HSPA8,RPS28,RPL5,RPS27A,RPL28,RPL11,MIF,RPL24,CFL1,HSPA5,CLIC1,RPL14,HSP90B1
GO:CC	anchoring junction	GO:0070161	1.11926e-12	11.9511	843	110	29	18963	CYBA,CAP1,RPS10,RPL22,CALR,RPS29,RPLP2,RPL30,RPS8,RPL27,RPS15,NPM1,VIM,RPLP1,RPS17,RPS14,RPS18,RPL31,RPL38,RPS13,RPS16,RPL37A,HSPA8,RPL5,CFL1,HSPA5,RPL7,RPS7,HSP90B1
GO:CC	organelle	GO:0043226	2.74175e-11	10.562	13974	110	109	18963	CTSG,ELANE,AZU1,CYBA,PRTN3,SRGN,CAP1,YBX1,HMGN2,GLO1,S100A6,CITED4,HMGB1,PTMA,RPS10,RPS26,NCL,TOMM6,TPM3,RPS25,NUCKS1,RPL35,TUBA1B,RPL37,RPL22,NDUFS6,CALR,RPS23,RPL36A,RPS21,SUB1,RPS24,RPS29,RPS27,RPLP2,HSP90AB1,TBCA,RPL30,HNRNPU,RPS8,RPL21,RPL27,RPS15,NPM1,VIM,RPS12,RPL27A,RPL35A,RPLP1,RPS17,SERBP1,LGALS1,RPS14,HSP90AA1,UQCRH,RPS15A,RPS18,HNRNPA2B1,COL1A2,HSPE1,RPL31,RPL38,COL1A1,RPL32,RPS13,RPL…
GO:CC	vesicle	GO:0031982	3.83576e-11	10.4161	4071	110	59	18963	CTSG,ELANE,AZU1,CYBA,PRTN3,SRGN,CAP1,YBX1,GLO1,S100A6,HMGB1,RPS26,NCL,TPM3,RPS25,RPL22,CALR,SUB1,RPS29,RPLP2,HSP90AB1,RPL30,RPS8,RPL27,VIM,RPL35A,SERBP1,LGALS1,RPS14,HSP90AA1,RPS15A,RPS18,HNRNPA2B1,COL1A2,HSPE1,RPL31,COL1A1,RPS13,UBA52,RPL23A,RAN,RPS20,RPS16,RPL37A,HSPD1,RPL34,HSPA8,RPS28,RPL5,RPS27A,RPL28,RPL11,MIF,RPL24,CFL1,HSPA5,CLIC1,RPL14,HSP90B1
GO:CC	intracellular anatomical structure	GO:0005622	2.93015e-10	9.53311	14764	110	110	18963	CTSG,ELANE,AZU1,CYBA,PRTN3,SRGN,SMAP2,CAP1,YBX1,HMGN2,GLO1,S100A6,CITED4,HMGB1,PTMA,RPS10,RPS26,NCL,TOMM6,TPM3,RPS25,NUCKS1,RPL35,TUBA1B,RPL37,RPL22,NDUFS6,CALR,RPS23,RPL36A,RPS21,SUB1,RPS24,RPS29,RPS27,RPLP2,HSP90AB1,TBCA,RPL30,HNRNPU,RPS8,RPL21,RPL27,RPS15,NPM1,VIM,RPS12,RPL27A,RPL35A,RPLP1,RPS17,SERBP1,LGALS1,RPS14,HSP90AA1,UQCRH,RPS15A,RPS18,HNRNPA2B1,COL1A2,HSPE1,RPL31,RPL38,COL1A1,RPL32,RPS…
GO:CC	extracellular region	GO:0005576	6.29427e-10	9.20105	4602	110	61	18963	CTSG,ELANE,AZU1,PRTN3,SRGN,CAP1,YBX1,HMGN2,GLO1,S100A6,HMGB1,RPS26,NCL,TPM3,RPS25,RPL22,CALR,SUB1,RPS29,RPLP2,HSP90AB1,RPL30,RPS8,RPL27,VIM,RPL35A,SERBP1,LGALS1,RPS14,HSP90AA1,RPS15A,RPS18,HNRNPA2B1,COL1A2,HSPE1,RPL31,COL1A1,RPS13,UBA52,RPL23A,RAN,RPL39,RPS20,FAU,RPS16,RPL37A,HSPD1,RPL34,HSPA8,RPS28,RPL5,RPS27A,RPL28,RPL11,MIF,RPL24,CFL1,HSPA5,CLIC1,RPL14,HSP90B1
GO:CC	intracellular organelle lumen	GO:0070013	8.49851e-09	8.07066	5304	110	64	18963	CTSG,ELANE,AZU1,PRTN3,CAP1,YBX1,GLO1,CITED4,HMGB1,PTMA,RPS10,RPS26,NCL,RPS25,NUCKS1,RPL35,CALR,RPS23,RPS21,SUB1,RPS24,RPS29,RPS27,HSP90AB1,TBCA,HNRNPU,RPS8,RPS15,NPM1,VIM,RPS12,RPS17,LGALS1,RPS14,HSP90AA1,RPS15A,RPS18,HNRNPA2B1,COL1A2,HSPE1,COL1A1,RPS13,RPL36,UBA52,RPL23A,RAN,RPS20,FAU,RPS16,HSPD1,RPS6,HSPA8,RPS28,RPL5,RPS27A,RPL11,MIF,MZT2B,CFL1,HSPA5,RPL7,POLR2L,RPS7,HSP90B1
GO:CC	membrane-enclosed lumen	GO:0031974	9.85583e-09	8.00631	5468	110	65	18963	CTSG,ELANE,AZU1,PRTN3,SRGN,CAP1,YBX1,GLO1,CITED4,HMGB1,PTMA,RPS10,RPS26,NCL,RPS25,NUCKS1,RPL35,CALR,RPS23,RPS21,SUB1,RPS24,RPS29,RPS27,HSP90AB1,TBCA,HNRNPU,RPS8,RPS15,NPM1,VIM,RPS12,RPS17,LGALS1,RPS14,HSP90AA1,RPS15A,RPS18,HNRNPA2B1,COL1A2,HSPE1,COL1A1,RPS13,RPL36,UBA52,RPL23A,RAN,RPS20,FAU,RPS16,HSPD1,RPS6,HSPA8,RPS28,RPL5,RPS27A,RPL11,MIF,MZT2B,CFL1,HSPA5,RPL7,POLR2L,RPS7,HSP90B1
GO:CC	organelle lumen	GO:0043233	9.85583e-09	8.00631	5468	110	65	18963	CTSG,ELANE,AZU1,PRTN3,SRGN,CAP1,YBX1,GLO1,CITED4,HMGB1,PTMA,RPS10,RPS26,NCL,RPS25,NUCKS1,RPL35,CALR,RPS23,RPS21,SUB1,RPS24,RPS29,RPS27,HSP90AB1,TBCA,HNRNPU,RPS8,RPS15,NPM1,VIM,RPS12,RPS17,LGALS1,RPS14,HSP90AA1,RPS15A,RPS18,HNRNPA2B1,COL1A2,HSPE1,COL1A1,RPS13,RPL36,UBA52,RPL23A,RAN,RPS20,FAU,RPS16,HSPD1,RPS6,HSPA8,RPS28,RPL5,RPS27A,RPL11,MIF,MZT2B,CFL1,HSPA5,RPL7,POLR2L,RPS7,HSP90B1
GO:CC	cell junction	GO:0030054	1.05132e-07	6.97826	2131	110	37	18963	CYBA,CAP1,RPS10,RPS25,RPL37,RPL22,CALR,RPS23,RPS21,RPS29,RPS27,RPLP2,RPL30,RPS8,RPL27,RPS15,NPM1,VIM,RPLP1,RPS17,RPS14,RPS18,RPL31,RPL38,RPS13,RPS16,RPL37A,HSPA8,RPL5,RPL18A,RPL24,CFL1,HSPA5,RPL7,RPL14,RPS7,HSP90B1
GO:CC	intracellular membrane-bounded organelle	GO:0043231	1.5828e-07	6.80058	11250	110	95	18963	CTSG,ELANE,AZU1,CYBA,PRTN3,SRGN,CAP1,YBX1,HMGN2,GLO1,S100A6,CITED4,HMGB1,PTMA,RPS10,RPS26,NCL,TOMM6,RPS25,NUCKS1,RPL35,RPL22,NDUFS6,CALR,RPS23,RPL36A,RPS21,SUB1,RPS24,RPS29,RPS27,HSP90AB1,TBCA,RPL30,HNRNPU,RPS8,RPL21,RPL27,RPS15,NPM1,VIM,RPS12,RPL27A,RPS17,SERBP1,LGALS1,RPS14,HSP90AA1,UQCRH,RPS15A,RPS18,HNRNPA2B1,COL1A2,HSPE1,COL1A1,RPS13,RPL36,ATP5MF,UBA52,RPL23A,RAN,UBL5,ATP5ME,BTF3,RPS20,FAU,R…
GO:CC	membrane-bounded organelle	GO:0043227	4.4308e-07	6.35352	12836	110	101	18963	CTSG,ELANE,AZU1,CYBA,PRTN3,SRGN,CAP1,YBX1,HMGN2,GLO1,S100A6,CITED4,HMGB1,PTMA,RPS10,RPS26,NCL,TOMM6,TPM3,RPS25,NUCKS1,RPL35,RPL22,NDUFS6,CALR,RPS23,RPL36A,RPS21,SUB1,RPS24,RPS29,RPS27,RPLP2,HSP90AB1,TBCA,RPL30,HNRNPU,RPS8,RPL21,RPL27,RPS15,NPM1,VIM,RPS12,RPL27A,RPL35A,RPS17,SERBP1,LGALS1,RPS14,HSP90AA1,UQCRH,RPS15A,RPS18,HNRNPA2B1,COL1A2,HSPE1,RPL31,COL1A1,RPS13,RPL36,ATP5MF,UBA52,RPL23A,RAN,UBL5…
GO:CC	cytoplasmic side of rough endoplasmic reticulum membrane	GO:0098556	4.63207e-06	5.33422	6	110	4	18963	RPS26,RPS29,RPL27,RPS28
GO:CC	nuclear lumen	GO:0031981	1.42202e-05	4.84709	4343	110	51	18963	YBX1,GLO1,CITED4,HMGB1,PTMA,RPS10,RPS26,NCL,RPS25,NUCKS1,RPL35,RPS23,RPS21,SUB1,RPS24,RPS29,RPS27,HSP90AB1,TBCA,HNRNPU,RPS8,RPS15,NPM1,VIM,RPS12,RPS17,RPS14,HSP90AA1,RPS15A,RPS18,HNRNPA2B1,RPS13,RPL36,UBA52,RPL23A,RAN,RPS20,FAU,RPS16,RPS6,HSPA8,RPS28,RPL5,RPS27A,RPL11,MIF,MZT2B,CFL1,RPL7,POLR2L,RPS7
GO:CC	nucleolus	GO:0005730	2.52288e-05	4.5981	938	110	21	18963	RPS10,NCL,RPS25,NUCKS1,RPL35,SUB1,TBCA,NPM1,RPS14,RPS13,RPL36,RPL23A,RAN,RPS6,HSPA8,RPL5,RPS27A,RPL11,RPL7,POLR2L,RPS7
GO:CC	inner mitochondrial membrane protein complex	GO:0098800	5.17493e-05	4.2861	146	110	9	18963	NDUFS6,UQCRH,ATP5MF,ATP5ME,ATP5MG,ATP5MD,UQCR10,UQCRQ,COX7C
GO:CC	rough endoplasmic reticulum	GO:0005791	0.000246865	3.60754	89	110	7	18963	RPS26,RPS23,RPS21,RPS29,RPL27,HSPD1,RPS28
GO:CC	cytoplasmic side of endoplasmic reticulum membrane	GO:0098554	0.000537409	3.2697	16	110	4	18963	RPS26,RPS29,RPL27,RPS28
GO:CC	secretory granule lumen	GO:0034774	0.000746982	3.12669	320	110	11	18963	CTSG,ELANE,AZU1,PRTN3,SRGN,CAP1,HMGB1,HSP90AB1,HSP90AA1,HSPA8,MIF
GO:CC	nucleus	GO:0005634	0.000773097	3.11177	7565	110	68	18963	CTSG,CYBA,YBX1,HMGN2,GLO1,S100A6,CITED4,HMGB1,PTMA,RPS10,RPS26,NCL,RPS25,NUCKS1,RPL35,RPL22,CALR,RPS23,RPS21,SUB1,RPS24,RPS29,RPS27,HSP90AB1,TBCA,RPL30,HNRNPU,RPS8,RPL27,RPS15,NPM1,VIM,RPS12,RPS17,SERBP1,LGALS1,RPS14,HSP90AA1,RPS15A,RPS18,HNRNPA2B1,RPS13,RPL36,ATP5MF,UBA52,RPL23A,RAN,UBL5,BTF3,RPS20,FAU,RPS16,RPL37A,RPS6,HSPA8,RPS28,RPL5,RPS27A,RPL11,MIF,MZT2B,CFL1,HSPA5,CLIC1,RPL7,POLR2L,RPS7,HS…
GO:CC	cytoplasmic vesicle lumen	GO:0060205	0.000841844	3.07477	324	110	11	18963	CTSG,ELANE,AZU1,PRTN3,SRGN,CAP1,HMGB1,HSP90AB1,HSP90AA1,HSPA8,MIF
GO:CC	vesicle lumen	GO:0031983	0.000893119	3.04909	326	110	11	18963	CTSG,ELANE,AZU1,PRTN3,SRGN,CAP1,HMGB1,HSP90AB1,HSP90AA1,HSPA8,MIF
GO:CC	mitochondrial protein-containing complex	GO:0098798	0.00116925	2.93209	271	110	10	18963	TOMM6,NDUFS6,UQCRH,ATP5MF,ATP5ME,ATP5MG,ATP5MD,UQCR10,UQCRQ,COX7C
GO:CC	nucleoplasm	GO:0005654	0.00134816	2.87026	3991	110	44	18963	YBX1,GLO1,CITED4,HMGB1,PTMA,RPS10,RPS26,NCL,RPS25,NUCKS1,RPS23,RPS21,SUB1,RPS24,RPS29,RPS27,HSP90AB1,HNRNPU,RPS8,RPS15,NPM1,RPS12,RPS17,RPS14,HSP90AA1,RPS15A,RPS18,HNRNPA2B1,RPS13,UBA52,RAN,RPS20,FAU,RPS16,RPS6,HSPA8,RPS28,RPL5,RPS27A,RPL11,MIF,MZT2B,POLR2L,RPS7
GO:CC	mitochondrial proton-transporting ATP synthase complex	GO:0005753	0.0025341	2.59618	23	110	4	18963	ATP5MF,ATP5ME,ATP5MG,ATP5MD
GO:CC	postsynaptic specialization	GO:0099572	0.00296887	2.52741	370	110	11	18963	RPS25,RPS27,RPL30,RPS14,RPS18,RPL38,RPS13,HSPA8,RPL18A,RPL7,RPL14
GO:CC	proton-transporting ATP synthase complex	GO:0045259	0.00358792	2.44516	25	110	4	18963	ATP5MF,ATP5ME,ATP5MG,ATP5MD
GO:CC	mitochondrial respirasome	GO:0005746	0.00379492	2.4208	89	110	6	18963	NDUFS6,UQCRH,COX7A2,UQCR10,UQCRQ,COX7C
GO:CC	membrane	GO:0016020	0.00385768	2.41367	9813	110	79	18963	CTSG,AZU1,CYBA,PRTN3,CAP1,YBX1,GLO1,S100A6,HMGB1,RPS10,RPS26,NCL,TOMM6,RPL35,TUBA1B,NDUFS6,CALR,RPS23,RPL36A,RPS24,RPS29,RPLP2,HSP90AB1,RPL30,HNRNPU,RPS8,RPL21,RPL27,RPS15,NPM1,VIM,RPS12,RPL27A,RPL35A,RPS17,SERBP1,RPS14,HSP90AA1,UQCRH,RPS15A,RPS18,HNRNPA2B1,HSPE1,RPL31,RPL32,RPS13,RPL36,ATP5MF,UBA52,RAN,ATP5ME,RPS20,RPS16,COX7A2,HSPD1,RPS6,ATP5MG,COX6C,HSPA8,RPS28,ATP5MD,RPL5,RPS27A,RPL18A,RPL28,…
GO:CC	mitochondrial membrane	GO:0031966	0.00745446	2.12758	744	110	15	18963	TOMM6,NDUFS6,UQCRH,ATP5MF,UBA52,ATP5ME,COX7A2,HSPD1,ATP5MG,COX6C,ATP5MD,RPS27A,UQCR10,UQCRQ,COX7C
GO:CC	respirasome	GO:0070469	0.00782348	2.1066	101	110	6	18963	NDUFS6,UQCRH,COX7A2,UQCR10,UQCRQ,COX7C
GO:CC	organelle envelope	GO:0031967	0.00811692	2.09061	1243	110	20	18963	YBX1,S100A6,TOMM6,NDUFS6,CALR,UQCRH,ATP5MF,UBA52,RAN,ATP5ME,COX7A2,HSPD1,ATP5MG,COX6C,ATP5MD,RPS27A,UQCR10,CLIC1,UQCRQ,COX7C
GO:CC	envelope	GO:0031975	0.00811692	2.09061	1243	110	20	18963	YBX1,S100A6,TOMM6,NDUFS6,CALR,UQCRH,ATP5MF,UBA52,RAN,ATP5ME,COX7A2,HSPD1,ATP5MG,COX6C,ATP5MD,RPS27A,UQCR10,CLIC1,UQCRQ,COX7C
GO:CC	postsynaptic density	GO:0014069	0.0092656	2.03313	344	110	10	18963	RPS25,RPS27,RPL30,RPS14,RPS18,RPL38,RPS13,RPL18A,RPL7,RPL14
GO:CC	collagen type I trimer	GO:0005584	0.00969325	2.01353	2	110	2	18963	COL1A2,COL1A1
GO:CC	melanosome	GO:0042470	0.00975019	2.01099	105	110	6	18963	HSP90AB1,HSP90AA1,RAN,HSPA8,HSPA5,HSP90B1
GO:CC	pigment granule	GO:0048770	0.00975019	2.01099	105	110	6	18963	HSP90AB1,HSP90AA1,RAN,HSPA8,HSPA5,HSP90B1
GO:CC	rough endoplasmic reticulum membrane	GO:0030867	0.00988534	2.00501	32	110	4	18963	RPS26,RPS29,RPL27,RPS28
GO:CC	mitochondrial inner membrane	GO:0005743	0.0103078	1.98684	503	110	12	18963	NDUFS6,UQCRH,ATP5MF,ATP5ME,COX7A2,HSPD1,ATP5MG,COX6C,ATP5MD,UQCR10,UQCRQ,COX7C
GO:CC	asymmetric synapse	GO:0032279	0.0107257	1.96958	350	110	10	18963	RPS25,RPS27,RPL30,RPS14,RPS18,RPL38,RPS13,RPL18A,RPL7,RPL14
GO:CC	cytochrome complex	GO:0070069	0.0111987	1.95083	33	110	4	18963	UQCRH,UQCR10,UQCRQ,COX7C
GO:CC	endoplasmic reticulum	GO:0005783	0.0140903	1.85108	1975	110	26	18963	CYBA,RPS26,CALR,RPS23,RPL36A,RPS21,RPS29,RPS8,RPL21,RPL27,RPL27A,LGALS1,COL1A2,COL1A1,UBA52,HSPD1,RPS6,RPL34,RPS28,RPL5,RPS27A,RPL41,RPL24,HSPA5,EEF1B2,HSP90B1
GO:CC	respiratory chain complex III	GO:0045275	0.0151355	1.82	13	110	3	18963	UQCRH,UQCR10,UQCRQ
GO:CC	mitochondrial respiratory chain complex III	GO:0005750	0.0151355	1.82	13	110	3	18963	UQCRH,UQCR10,UQCRQ
GO:CC	mitochondrial envelope	GO:0005740	0.0154704	1.8105	793	110	15	18963	TOMM6,NDUFS6,UQCRH,ATP5MF,UBA52,ATP5ME,COX7A2,HSPD1,ATP5MG,COX6C,ATP5MD,RPS27A,UQCR10,UQCRQ,COX7C
GO:CC	neuron to neuron synapse	GO:0098984	0.0187053	1.72804	374	110	10	18963	RPS25,RPS27,RPL30,RPS14,RPS18,RPL38,RPS13,RPL18A,RPL7,RPL14
GO:CC	mitochondrial proton-transporting ATP synthase complex, coupling factor F(o)	GO:0000276	0.019182	1.7171	14	110	3	18963	ATP5MF,ATP5ME,ATP5MG
GO:CC	vacuolar lumen	GO:0005775	0.0202944	1.69262	174	110	7	18963	CTSG,ELANE,AZU1,PRTN3,CAP1,HSP90AA1,HSPA8
GO:CC	organelle inner membrane	GO:0019866	0.0307791	1.51174	564	110	12	18963	NDUFS6,UQCRH,ATP5MF,ATP5ME,COX7A2,HSPD1,ATP5MG,COX6C,ATP5MD,UQCR10,UQCRQ,COX7C
GO:CC	proton-transporting ATP synthase complex, coupling factor F(o)	GO:0045263	0.0353828	1.45121	17	110	3	18963	ATP5MF,ATP5ME,ATP5MG
GO:CC	secretory granule	GO:0030141	0.035859	1.4454	855	110	15	18963	CTSG,ELANE,AZU1,CYBA,PRTN3,SRGN,CAP1,HMGB1,CALR,HSP90AB1,HSP90AA1,COL1A1,HSPD1,HSPA8,MIF
GO:CC	respiratory chain complex	GO:0098803	0.0395197	1.40319	85	110	5	18963	NDUFS6,UQCRH,UQCR10,UQCRQ,COX7C
KEGG	Proteoglycans in cancer	KEGG:05205	0.0034317	2.46449	205	4	3	7987	ELANE,AZU1,PRTN3
KEGG	ECM-receptor interaction	KEGG:04512	0.0372444	1.42894	88	4	2	7987	ELANE,AZU1
KEGG	AGE-RAGE signaling pathway in diabetic complications	KEGG:04933	0.0480638	1.31818	100	4	2	7987	ELANE,AZU1
KEGG	Amoebiasis	KEGG:05146	0.0490265	1.30957	101	4	2	7987	ELANE,AZU1
REAC	ECM proteoglycans	REAC:R-HSA-3000178	0.000602546	3.22001	75	5	3	10531	ELANE,AZU1,PRTN3
REAC	GP1b-IX-V activation signalling	REAC:R-HSA-430116	0.00173731	2.76012	11	5	2	10531	ELANE,AZU1
REAC	Platelet Adhesion to exposed collagen	REAC:R-HSA-75892	0.00331416	2.47963	15	5	2	10531	ELANE,AZU1
REAC	Anchoring fibril formation	REAC:R-HSA-2214320	0.00331416	2.47963	15	5	2	10531	ELANE,AZU1
REAC	Degradation of the extracellular matrix	REAC:R-HSA-1474228	0.00395681	2.40265	140	5	3	10531	ELANE,AZU1,PRTN3
REAC	Crosslinking of collagen fibrils	REAC:R-HSA-2243919	0.00482645	2.31637	18	5	2	10531	ELANE,AZU1
REAC	Scavenging by Class A Receptors	REAC:R-HSA-3000480	0.00539325	2.26815	19	5	2	10531	ELANE,AZU1
REAC	Syndecan interactions	REAC:R-HSA-3000170	0.0102367	1.98984	26	5	2	10531	ELANE,AZU1
REAC	MET activates PTK2 signaling	REAC:R-HSA-8874081	0.013691	1.86357	30	5	2	10531	ELANE,AZU1
REAC	GPVI-mediated activation cascade	REAC:R-HSA-114604	0.018709	1.72795	35	5	2	10531	ELANE,AZU1
REAC	Platelet Aggregation (Plug Formation)	REAC:R-HSA-76009	0.0220922	1.65576	38	5	2	10531	ELANE,AZU1
REAC	MET promotes cell motility	REAC:R-HSA-8875878	0.0245027	1.61079	40	5	2	10531	ELANE,AZU1
REAC	Collagen chain trimerization	REAC:R-HSA-8948216	0.0296948	1.52732	44	5	2	10531	ELANE,AZU1
REAC	Extracellular matrix organization	REAC:R-HSA-1474244	0.0377284	1.42333	298	5	3	10531	ELANE,AZU1,PRTN3
WP	Inflammatory Response Pathway	WP:WP453	0.011235	1.94943	30	5	2	7399	ELANE,AZU1
WP	Type I collagen synthesis in the context of Osteogenesis imperfecta	WP:WP4786	0.0136259	1.86563	33	5	2	7399	ELANE,AZU1
HPA	ovary; ovarian stroma cells[High]	HPA:0340463	0.0269567	1.56933	347	6	3	10596	ELANE,CYBA,PRTN3
HPA	ovary; ovarian stroma cells[â‰¥Medium]	HPA:0340462	0.0498046	1.30273	1996	6	5	10596	CTSG,ELANE,CYBA,PRTN3,SRGN
CORUM	CACY homodimer complex	CORUM:1982	0.0497186	1.30348	1	4	1	3624	CTSG
HP	Biconcave flattened vertebrae	HP:0003321	0.000413106	3.38394	2	4	2	4461	ELANE,AZU1
HP	Absent ossification of calvaria	HP:0005623	0.000413106	3.38394	2	4	2	4461	ELANE,AZU1
HP	Femoral bowing present at birth, straightening with time	HP:0005005	0.000413106	3.38394	2	4	2	4461	ELANE,AZU1
HP	Severe generalized osteoporosis	HP:0005897	0.000413106	3.38394	2	4	2	4461	ELANE,AZU1
HP	Bowing of limbs due to multiple fractures	HP:0003023	0.00247715	2.60605	4	4	2	4461	ELANE,AZU1
HP	Basilar impression	HP:0005758	0.00412735	2.38433	5	4	2	4461	ELANE,AZU1
HP	Beaded ribs	HP:0000923	0.00618918	2.20837	6	4	2	4461	ELANE,AZU1
HP	Otosclerosis	HP:0000362	0.00618918	2.20837	6	4	2	4461	ELANE,AZU1
HP	Crumpled long bones	HP:0006367	0.00618918	2.20837	6	4	2	4461	ELANE,AZU1
HP	Decreased calvarial ossification	HP:0005474	0.0185453	1.73177	10	4	2	4461	ELANE,AZU1
HP	Protrusio acetabuli	HP:0003179	0.0185453	1.73177	10	4	2	4461	ELANE,AZU1
HP	Abnormality of the stapes	HP:0008628	0.0226597	1.64475	11	4	2	4461	ELANE,AZU1
HP	Soft, doughy skin	HP:0001027	0.0226597	1.64475	11	4	2	4461	ELANE,AZU1
HP	Neonatal short-limb short stature	HP:0008921	0.0271835	1.56569	12	4	2	4461	ELANE,AZU1
HP	Dentinogenesis imperfecta	HP:0000703	0.0271835	1.56569	12	4	2	4461	ELANE,AZU1
HP	Abnormality of dentin	HP:0010299	0.0321164	1.49327	13	4	2	4461	ELANE,AZU1
HP	Muscle flaccidity	HP:0010547	0.0374579	1.42646	14	4	2	4461	ELANE,AZU1
HP	Generalized osteoporosis	HP:0040160	0.0493654	1.30658	16	4	2	4461	ELANE,AZU1
HP	Shoulder dislocation	HP:0003834	0.0493654	1.30658	16	4	2	4461	ELANE,AZU1
HP	Abnormality of the middle ear ossicles	HP:0004452	0.0493654	1.30658	16	4	2	4461	ELANE,AZU1
HP	Platybasia	HP:0002691	0.0493654	1.30658	16	4	2	4461	ELANE,AZU1
HP	Multiple prenatal fractures	HP:0005855	0.0493654	1.30658	16	4	2	4461	ELANE,AZU1

[truncated: 20 more sheets: Cluster2, Cluster2_Gprofiler, Cluster3, Cluster 3-Gprofiler, Cluster4, Cluster4_Gprofiler, Cluster6, Cluster 6_Gprofiler, Cluster8, Cluster8_Gprofiler, Cluster10, Cluster10_Gprofiler, Cluster 7, Cluster7_Gprofiler, Cluster11, Cluster11_GProfiler, Cluster 5, Cluster 5_GProfiler, Cluster 9, Cluster 9_GProfiler]
